# Supplementary material for: Crosstalk between glutathione and melatonin in chromium detoxification in sweet potato revealed by high-throughput sequencing and physio-biochemical profiling
Source: Front Plant Sci. 2026 Mar 2;17:1767742. doi: 10.3389/fpls.2026.1767742 (PMC12989550; doi:10.3389/fpls.2026.1767742)
Supplement: Supplementary Table 1 — List of primers and their sequences used in RT-qPCR analyses. [file Table1.xlsx]

## Sheet: Table S1
Table S1: List of primers and their sequences used in RT-qPCR analyses.
Gene	Forward (3'-5')	Reverse (5'-3')
Actin	TCCAAGAGCAGTGTTTCCCA	TGCCTCGGTAAGAAGGACAG
scaffold8000.4CG0520	ACGTGCCAACTAAGAGAGGT	ACTACCACTAGAGTCCTCCGA
scaffold37237CG0020	AAAGTTCCTGTCCTCCTGCA	GCTCCTCGCCTTTGGTAAAT
scaffold7262CG0010	CCGGTGCAAGAACAAGGAAA	TGAGTTTGGCTTTGGAACCC
contig2833CG0010	GCTTCTTTGGGGAAATGGCT	ACAAGAGCGGAGTGGAGAAA
Iba_chr01aCG0780	CACCCAGTGCACGAAGAAG	CCACAGGTGCAGTCGGTA
Iba_chr02bCG1200	GTATGATTGCAGGGGAAGGC	CTTCTGAGGAGTAGAGGGCG
scaffold9591CG0010	ACGAGAGATTGGCTGGGTAA	AGGATAAGCTCTCAACGGCA
scaffold30014CG0040	TTGTAAAGGTGGACTGGGCT	ATGTCTTTTGATCGCTCCGC

## Sheet: Table S2
Table S2: Read mapping rates aligned to reference genome of sweetpotato.
Sample	RawDatas	CleanData(%)	Unmapped(%)	Unique_Mapped(%)	Multiple_Mapped(%)	Total_Mapped(%)
CK-1	41691002	41549084 (99.66%)	5919632 (14.32%)	27190812 (65.78%)	8227058 (19.90%)	35417870 (85.68%)
CK-2	38186200	38071416 (99.70%)	5420371 (14.33%)	24912443 (65.88%)	7483858 (19.79%)	32396301 (85.67%)
CK-3	39442774	39338882 (99.74%)	5447149 (13.92%)	25823614 (65.97%)	7871167 (20.11%)	33694781 (86.08%)
CR-1	38348434	38242574 (99.72%)	5653800 (14.86%)	24562760 (64.55%)	7832986 (20.59%)	32395746 (85.14%)
CR-2	39388710	39268828 (99.70%)	6009884 (15.39%)	25014147 (64.04%)	8037591 (20.58%)	33051738 (84.61%)
CR-3	39751216	39632802 (99.70%)	6089175 (15.46%)	25173170 (63.91%)	8125713 (20.63%)	33298883 (84.54%)
GC1-1	37103408	36973788 (99.65%)	5537170 (15.05%)	23533286 (63.95%)	7726292 (21.00%)	31259578 (84.95%)
GC1-2	41087262	40925728 (99.61%)	6123169 (15.05%)	26031322 (63.97%)	8539833 (20.99%)	34571155 (84.95%)
GC1-3	43100104	42959976 (99.67%)	6600486 (15.45%)	27172670 (63.59%)	8961096 (20.97%)	36133766 (84.55%)
MC1-1	43300628	43160498 (99.68%)	6736610 (15.68%)	27538662 (64.09%)	8693368 (20.23%)	36232030 (84.32%)
MC1-2	47487204	47353930 (99.72%)	7202435 (15.30%)	30196565 (64.17%)	9660576 (20.53%)	39857141 (84.70%)
MC1-3	37762558	37666344 (99.75%)	5608969 (14.96%)	24226102 (64.63%)	7649621 (20.41%)	31875723 (85.04%)

## Sheet: Table S3
Table S3. List of identified differentially expressed genes (DEGs) under Cr stress.
gene_id	log2FC_T1	FDR_T1	DEG_T1	log2FC_T2	FDR_T2	DEG_T2	log2FC_T3	FDR_T3	DEG_T3	log2FC_T4	FDR_T4	DEG_T4	log2FC_T5	FDR_T5	DEG_T5	log2FC_T6	FDR_T6	DEG_T6	Symbol	Description	KEGG_A_class	KEGG_B_class	Pathway	K_ID	GO.Component	GO.Function	GO.Process	TF_family
contig103CG0010	0.890876	0.0729133	not_significant	1.1667	0.000387889	up	0.702602	0.384062	not_significant	0.275827	0.2024	not_significant	-0.188274	0.995483	not_significant	-0.464101	0.0327734	not_significant	ERDJ3A	XP_031128517.1 dnaJ protein ERDJ3A isoform X1 [Ipomoea triloba]	-	-	-	-	GO:0005575//cellular_component;GO:0005622//intracellular anatomical structure;GO:0005737//cytoplasm;GO:0005773//vacuole;GO:0005783//endoplasmic reticulum;GO:0005788//endoplasmic reticulum lumen;GO:0005911//cell-cell junction;GO:0009506//plasmodesma;GO:0012505//endomembrane system;GO:0016020//membrane;GO:0016021//integral component of membrane;GO:0030054//cell junction;GO:0031224//intrinsic compon…	GO:0003674//molecular_function;GO:0003824//catalytic activity;GO:0005515//protein binding;GO:0016491//oxidoreductase activity	GO:0000003//reproduction;GO:0000902//cell morphogenesis;GO:0000904//cell morphogenesis involved in differentiation;GO:0003006//developmental process involved in reproduction;GO:0006457//protein folding;GO:0006950//response to stress;GO:0008150//biological_process;GO:0008152//metabolic process;GO:0009266//response to temperature stimulus;GO:0009408//response to heat;GO:0009628//response to abiotic…	--
contig1199CG0010	3.23516	1.1149e-79	up	4.17574	1.22515e-202	up	2.80997	1.0985e-45	up	0.940585	3.5709e-52	not_significant	-0.42519	0.00071171	not_significant	-1.36578	1.25537e-60	down	CLPB1	XP_031091763.1 chaperone protein ClpB1-like [Ipomoea triloba]	-	-	-	-	GO:0005876//spindle microtubule;GO:0009360//DNA polymerase III complex;GO:0009368//endopeptidase Clp complex;GO:0009376//HslUV protease complex;GO:0009379//Holliday junction helicase complex;GO:0033104//type VI protein secretion system complex;GO:0042729//DASH complex	GO:0003674//molecular_function;GO:0003677//DNA binding;GO:0003723//RNA binding;GO:0003724//RNA helicase activity;GO:0003887//DNA-directed DNA polymerase activity;GO:0003924//GTPase activity;GO:0004176//ATP-dependent peptidase activity;GO:0004252//serine-type endopeptidase activity;GO:0005198//structural molecule activity;GO:0005524//ATP binding;GO:0005525//GTP binding;GO:0008134//transcription fa…	GO:0002949//tRNA threonylcarbamoyladenosine modification;GO:0006260//DNA replication;GO:0006281//DNA repair;GO:0006310//DNA recombination;GO:0006355//regulation of transcription, DNA-templated;GO:0006457//protein folding;GO:0006508//proteolysis;GO:0006576//cellular biogenic amine metabolic process;GO:0006614//SRP-dependent cotranslational protein targeting to membrane;GO:0007059//chromosome segre…	--
contig1556CG0020	-11.0375	0.0108259	down	-11.0375	0.0105188	down	-2.74293	0.120243	not_significant	0	1	not_significant	8.29462	0.995483	not_significant	8.29462	0.995769	not_significant	SAUR61	XP_031104116.1 auxin-responsive protein SAUR68-like [Ipomoea triloba]	-	-	-	-	-	-	GO:0009733//response to auxin	--
contig1593CG0010	-10.2815	0.000988609	down	-1.07209	0.573475	not_significant	-3.09172	0.020012	down	9.20945	0.819661	not_significant	7.18982	0.995483	not_significant	-2.01963	0.995769	not_significant	YBEY	XP_019179484.1 PREDICTED: uncharacterized protein LOC109174663 isoform X1 [Ipomoea nil]	-	-	-	-	-	GO:0000287//magnesium ion binding;GO:0003674//molecular_function;GO:0003824//catalytic activity;GO:0004222//metalloendopeptidase activity;GO:0004540//ribonuclease activity;GO:0005488//binding;GO:0016787//hydrolase activity;GO:0016788//hydrolase activity, acting on ester bonds;GO:0016791//phosphatase activity;GO:0019203//carbohydrate phosphatase activity;GO:0042578//phosphoric ester hydrolase acti…	GO:0006364//rRNA processing;GO:0006793//phosphorus metabolic process;GO:0006796//phosphate-containing compound metabolic process;GO:0008150//biological_process;GO:0008152//metabolic process;GO:0009987//cellular process;GO:0016311//dephosphorylation;GO:0042254//ribosome biogenesis;GO:0044237//cellular metabolic process	--
contig163CG0010	7.49784	0	up	8.99757	0	up	7.13541	0	up	1.49972	0	up	-0.362431	8.92024e-22	not_significant	-1.86215	0	down	GSPO-B1	AFR60863.1 sporamin B [Ipomoea batatas]	-	-	-	-	-	GO:0004866//endopeptidase inhibitor activity	-	--
contig163CG0020	10.2214	4.2613e-224	up	11.4903	1.73821e-292	up	9.59204	1.77367e-193	up	1.26888	0	up	-0.629411	3.0669e-68	not_significant	-1.89829	0	down	GSPO-A1	ABB97549.1 sporamin A precursor [Ipomoea batatas]	-	-	-	-	-	GO:0004866//endopeptidase inhibitor activity	-	--
contig1743CG0010	0.806198	0.0482338	not_significant	0.234642	0.936413	not_significant	-0.248535	0.170957	not_significant	-0.571556	0.0996361	not_significant	-1.05473	5.18443e-05	down	-0.483177	0.298217	not_significant	AUL1	XP_031125745.1 auxilin-like protein 1 [Ipomoea triloba]	-	-	-	-	-	-	-	--
contig177CG0030	-1.17787	0.0459937	down	-1.36078	0.0292978	down	-1.18679	0.0313368	down	-0.182909	0.979212	not_significant	-0.00892277	0.998882	not_significant	0.173986	0.995769	not_significant	NEK2	XP_031111453.1 serine/threonine-protein kinase Nek2-like [Ipomoea triloba]	-	-	-	-	-	GO:0000166//nucleotide binding;GO:0003674//molecular_function;GO:0003824//catalytic activity;GO:0004672//protein kinase activity;GO:0004674//protein serine/threonine kinase activity;GO:0005488//binding;GO:0005524//ATP binding;GO:0016301//kinase activity;GO:0016740//transferase activity;GO:0016772//transferase activity, transferring phosphorus-containing groups;GO:0016773//phosphotransferase activ…	GO:0006464//cellular protein modification process;GO:0006468//protein phosphorylation;GO:0006793//phosphorus metabolic process;GO:0006796//phosphate-containing compound metabolic process;GO:0006807//nitrogen compound metabolic process;GO:0008150//biological_process;GO:0008152//metabolic process;GO:0009987//cellular process;GO:0016310//phosphorylation;GO:0019538//protein metabolic process;GO:00362…	--
contig2072CG0010	0.966585	0.0239069	not_significant	0.322675	0.877897	not_significant	1.00501	0.0214007	up	-0.64391	0.0474394	not_significant	0.0384291	0.999398	not_significant	0.682339	0.186279	not_significant	At1g76660	XP_031096215.1 uncharacterized protein LOC116000288 [Ipomoea triloba]	-	-	-	-	-	-	-	--
contig2167CG0020	-1.87493	0.000160733	down	-1.99088	0.000113315	down	-1.91234	1.89405e-05	down	-0.115949	0.999923	not_significant	-0.0374084	0.995483	not_significant	0.0785409	0.995769	not_significant	SODCP	XP_031123498.1 superoxide dismutase [Cu-Zn], chloroplastic [Ipomoea triloba]	Cellular Processes	Transport and catabolism	ko04146//Peroxisome	K04565	GO:0005575//cellular_component;GO:0005576//extracellular region;GO:0005615//extracellular space;GO:0005622//intracellular anatomical structure;GO:0005737//cytoplasm;GO:0009507//chloroplast;GO:0009532//plastid stroma;GO:0009536//plastid;GO:0009570//chloroplast stroma;GO:0009579//thylakoid;GO:0043226//organelle;GO:0043227//membrane-bounded organelle;GO:0043229//intracellular organelle;GO:0043231//i…	GO:0003674//molecular_function;GO:0003824//catalytic activity;GO:0004784//superoxide dismutase activity;GO:0005488//binding;GO:0005507//copper ion binding;GO:0008270//zinc ion binding;GO:0016209//antioxidant activity;GO:0016491//oxidoreductase activity;GO:0016721//oxidoreductase activity, acting on superoxide radicals as acceptor;GO:0043167//ion binding;GO:0043169//cation binding;GO:0046872//meta…	GO:0000302//response to reactive oxygen species;GO:0000303//response to superoxide;GO:0000305//response to oxygen radical;GO:0001101//response to acid chemical;GO:0006801//superoxide metabolic process;GO:0006950//response to stress;GO:0006970//response to osmotic stress;GO:0006979//response to oxidative stress;GO:0008150//biological_process;GO:0008152//metabolic process;GO:0009314//response to ra…	--
contig2293CG0010	1.27974	0.444762	not_significant	1.65525	0.183132	not_significant	-9.45327	0.00481113	down	0.375509	0.978528	not_significant	-10.733	0.000306605	down	-11.1085	3.18956e-05	down	ACT-2	XP_031100027.1 agmatine coumaroyltransferase-2-like [Ipomoea triloba]	Metabolism;Metabolism;Metabolism;Metabolism;Metabolism	Global and overview maps;Global and overview maps;Biosynthesis of other secondary metabolites;Biosynthesis of other secondary metabolites;Biosynthesis of other secondary metabolites	ko01100//Metabolic pathways;ko01110//Biosynthesis of secondary metabolites;ko00940//Phenylpropanoid biosynthesis;ko00941//Flavonoid biosynthesis;ko00945//Stilbenoid, diarylheptanoid and gingerol biosynthesis	K13065;K13065;K13065;K13065;K13065	-	GO:0016747//acyltransferase activity, transferring groups other than amino-acyl groups	-	--
contig2530CG0010	-1.39788	0.0348084	down	-1.32051	0.0595706	not_significant	-0.975174	0.130974	not_significant	0.0773709	0.978528	not_significant	0.422703	0.995483	not_significant	0.345332	0.995769	not_significant	At4g27290	XP_031120581.1 uncharacterized protein LOC116023715 [Ipomoea triloba]	-	-	-	-	-	GO:0004672//protein kinase activity;GO:0005524//ATP binding	GO:0006468//protein phosphorylation;GO:0048544//recognition of pollen	--
contig2590CG0010	-1.52958	1.05414e-18	down	-1.55485	7.98675e-17	down	-2.09411	5.87989e-31	down	-0.0252711	0.978528	not_significant	-0.564533	0.338257	not_significant	-0.539262	0.183759	not_significant	CYP76B6	XP_019195212.1 PREDICTED: geraniol 8-hydroxylase-like isoform X3 [Ipomoea nil]	-	-	-	-	-	GO:0005506//iron ion binding;GO:0016705//oxidoreductase activity, acting on paired donors, with incorporation or reduction of molecular oxygen;GO:0020037//heme binding	-	--
contig2833CG0010	-3.8685	0.0149158	down	-10.4979	0.000573254	down	-10.4979	0.00026802	down	-6.62936	0.978528	not_significant	-6.62936	0.995483	not_significant	0	1	not_significant	NRAMP5	XP_031098810.1 metal transporter Nramp5-like [Ipomoea triloba]	-	-	-	-	GO:0005575//cellular_component;GO:0005887//integral component of plasma membrane;GO:0016020//membrane;GO:0016021//integral component of membrane;GO:0031224//intrinsic component of membrane	GO:0003674//molecular_function;GO:0005215//transporter activity;GO:0005315//inorganic phosphate transmembrane transporter activity;GO:0008324//cation transmembrane transporter activity;GO:0015075//ion transmembrane transporter activity;GO:0015318//inorganic molecular entity transmembrane transporter activity;GO:0022857//transmembrane transporter activity;GO:0022890//inorganic cation transmembrane…	GO:0006810//transport;GO:0006811//ion transport;GO:0006812//cation transport;GO:0006817//phosphate ion transport;GO:0008150//biological_process;GO:0030001//metal ion transport;GO:0034220//ion transmembrane transport;GO:0042592//homeostatic process;GO:0048878//chemical homeostasis;GO:0050801//ion homeostasis;GO:0051179//localization;GO:0051234//establishment of localization;GO:0055065//metal ion h…	--
contig2864CG0010	1.21313	0.000111009	up	0.838856	0.0143602	not_significant	1.34517	2.15556e-06	up	-0.37427	0.425957	not_significant	0.132044	0.995483	not_significant	0.506315	0.327597	not_significant	PAO	XP_019186744.1 PREDICTED: pheophorbide a oxygenase, chloroplastic [Ipomoea nil]	Metabolism;Metabolism	Global and overview maps;Metabolism of cofactors and vitamins	ko01110//Biosynthesis of secondary metabolites;ko00860//Porphyrin metabolism	K13071;K13071	GO:0005575//cellular_component;GO:0005622//intracellular anatomical structure;GO:0005737//cytoplasm;GO:0009507//chloroplast;GO:0009526//plastid envelope;GO:0009528//plastid inner membrane;GO:0009534//chloroplast thylakoid;GO:0009535//chloroplast thylakoid membrane;GO:0009536//plastid;GO:0009579//thylakoid;GO:0009706//chloroplast inner membrane;GO:0009941//chloroplast envelope;GO:0016020//membrane…	GO:0003674//molecular_function;GO:0003824//catalytic activity;GO:0004497//monooxygenase activity;GO:0005488//binding;GO:0010277//chlorophyllide a oxygenase [overall] activity;GO:0016491//oxidoreductase activity;GO:0016701//oxidoreductase activity, acting on single donors with incorporation of molecular oxygen;GO:0016703//oxidoreductase activity, acting on single donors with incorporation of molec…	GO:0000003//reproduction;GO:0002376//immune system process;GO:0003006//developmental process involved in reproduction;GO:0006725//cellular aromatic compound metabolic process;GO:0006778//porphyrin-containing compound metabolic process;GO:0006787//porphyrin-containing compound catabolic process;GO:0006807//nitrogen compound metabolic process;GO:0006950//response to stress;GO:0006952//defense respo…	--
contig2864CG0020	-2.17141	2.94774e-13	down	-1.55983	3.44631e-08	down	-1.84238	7.70385e-12	down	0.611581	0.39012	not_significant	0.329027	0.995483	not_significant	-0.282554	0.995769	not_significant	SODCP	XP_031123498.1 superoxide dismutase [Cu-Zn], chloroplastic [Ipomoea triloba]	Cellular Processes	Transport and catabolism	ko04146//Peroxisome	K04565	GO:0005575//cellular_component;GO:0005576//extracellular region;GO:0005615//extracellular space;GO:0005622//intracellular anatomical structure;GO:0005737//cytoplasm;GO:0009507//chloroplast;GO:0009532//plastid stroma;GO:0009536//plastid;GO:0009570//chloroplast stroma;GO:0009579//thylakoid;GO:0043226//organelle;GO:0043227//membrane-bounded organelle;GO:0043229//intracellular organelle;GO:0043231//i…	GO:0003674//molecular_function;GO:0003824//catalytic activity;GO:0004784//superoxide dismutase activity;GO:0005488//binding;GO:0005507//copper ion binding;GO:0008270//zinc ion binding;GO:0016209//antioxidant activity;GO:0016491//oxidoreductase activity;GO:0016721//oxidoreductase activity, acting on superoxide radicals as acceptor;GO:0043167//ion binding;GO:0043169//cation binding;GO:0046872//meta…	GO:0000302//response to reactive oxygen species;GO:0000303//response to superoxide;GO:0000305//response to oxygen radical;GO:0001101//response to acid chemical;GO:0006801//superoxide metabolic process;GO:0006950//response to stress;GO:0006970//response to osmotic stress;GO:0006979//response to oxidative stress;GO:0008150//biological_process;GO:0008152//metabolic process;GO:0009314//response to ra…	--
contig293CG0010	2.8834	6.34243e-220	up	2.23726	6.34161e-98	up	2.68262	1.15183e-155	up	-0.646132	1.12855e-21	not_significant	-0.200777	0.00153449	not_significant	0.445354	0.000222858	not_significant	STP13	XP_031112379.1 sugar transport protein MST4 [Ipomoea triloba]	-	-	-	-	GO:0005575//cellular_component;GO:0005886//plasma membrane;GO:0005887//integral component of plasma membrane;GO:0005911//cell-cell junction;GO:0009506//plasmodesma;GO:0016020//membrane;GO:0016021//integral component of membrane;GO:0030054//cell junction;GO:0031224//intrinsic component of membrane;GO:0055044//symplast;GO:0071944//cell periphery	GO:0003674//molecular_function;GO:0005215//transporter activity;GO:0005351//carbohydrate:proton symporter activity;GO:0005355//glucose transmembrane transporter activity;GO:0005356//glucose:proton symporter activity;GO:0005358//high-affinity glucose:proton symporter activity;GO:0005402//carbohydrate:cation symporter activity;GO:0008324//cation transmembrane transporter activity;GO:0009679//hexose…	GO:0001101//response to acid chemical;GO:0006810//transport;GO:0006811//ion transport;GO:0006812//cation transport;GO:0006950//response to stress;GO:0006970//response to osmotic stress;GO:0008150//biological_process;GO:0008643//carbohydrate transport;GO:0008645//hexose transmembrane transport;GO:0009414//response to water deprivation;GO:0009415//response to water;GO:0009628//response to abiotic s…	--
contig2959CG0010	-2.051	3.9285e-12	down	-1.66383	1.50825e-08	down	-1.42659	5.95058e-09	down	0.387174	0.790119	not_significant	0.624413	0.882393	not_significant	0.237239	0.995769	not_significant	ARF4	XP_031122716.1 auxin response factor 4-like isoform X1 [Ipomoea triloba]	-	-	-	-	GO:0005575//cellular_component;GO:0005622//intracellular anatomical structure;GO:0005634//nucleus;GO:0043226//organelle;GO:0043227//membrane-bounded organelle;GO:0043229//intracellular organelle;GO:0043231//intracellular membrane-bounded organelle	GO:0003674//molecular_function;GO:0003676//nucleic acid binding;GO:0003677//DNA binding;GO:0003700//DNA-binding transcription factor activity;GO:0005488//binding;GO:0097159//organic cyclic compound binding;GO:0140110//transcription regulator activity;GO:1901363//heterocyclic compound binding	GO:0001708//cell fate specification;GO:0006139//nucleobase-containing compound metabolic process;GO:0006351//transcription, DNA-templated;GO:0006355//regulation of transcription, DNA-templated;GO:0006725//cellular aromatic compound metabolic process;GO:0006807//nitrogen compound metabolic process;GO:0007154//cell communication;GO:0007165//signal transduction;GO:0007275//multicellular organism dev…	ARF
contig3011CG0010	-1.40502	0.00262621	down	-2.59247	2.60825e-06	down	-2.8599	5.63425e-08	down	-1.18745	0.47772	not_significant	-1.45488	0.486718	not_significant	-0.267435	0.995769	not_significant	At1g47710	XP_031108896.1 serpin-ZX-like [Ipomoea triloba]	-	-	-	-	-	-	GO:0008219//cell death	--
contig3079CG0020	-5.61566	0.00205681	down	-2.25697	0.156924	not_significant	-3.74968	0.00719954	down	3.35869	0.774664	not_significant	1.86598	0.995483	not_significant	-1.4927	0.980256	not_significant	At4g34220	XP_031126265.1 probable LRR receptor-like serine/threonine-protein kinase At4g37250 [Ipomoea triloba]	-	-	-	-	GO:0005575//cellular_component;GO:0005634//nucleus;GO:0005886//plasma membrane;GO:0016020//membrane;GO:0016021//integral component of membrane;GO:0031224//intrinsic component of membrane;GO:0071944//cell periphery	GO:0000166//nucleotide binding;GO:0003674//molecular_function;GO:0003677//DNA binding;GO:0004672//protein kinase activity;GO:0005488//binding;GO:0005515//protein binding;GO:0005524//ATP binding;GO:0017076//purine nucleotide binding;GO:0030554//adenyl nucleotide binding;GO:0032553//ribonucleotide binding;GO:0032555//purine ribonucleotide binding;GO:0032559//adenyl ribonucleotide binding;GO:0035639…	GO:0001101//response to acid chemical;GO:0006355//regulation of transcription, DNA-templated;GO:0006464//cellular protein modification process;GO:0006468//protein phosphorylation;GO:0006793//phosphorus metabolic process;GO:0006796//phosphate-containing compound metabolic process;GO:0006807//nitrogen compound metabolic process;GO:0006950//response to stress;GO:0007154//cell communication;GO:000815…	--
contig3289CG0010	1.31431	0.00315143	up	1.20266	0.00477927	up	1.24512	0.0104056	up	-0.111649	0.984993	not_significant	-0.0691825	0.995483	not_significant	0.0424664	0.995769	not_significant	ELP1	XP_031105288.1 elongator complex protein 1 [Ipomoea triloba]	-	-	-	-	GO:0000123//histone acetyltransferase complex;GO:0005575//cellular_component;GO:0005622//intracellular anatomical structure;GO:0005634//nucleus;GO:0005654//nucleoplasm;GO:0005730//nucleolus;GO:0005737//cytoplasm;GO:0005829//cytosol;GO:0008023//transcription elongation factor complex;GO:0031248//protein acetyltransferase complex;GO:0031974//membrane-enclosed lumen;GO:0031981//nuclear lumen;GO:0032…	GO:0000049//tRNA binding;GO:0000166//nucleotide binding;GO:0000993//RNA polymerase II complex binding;GO:0001098//basal transcription machinery binding;GO:0001099//basal RNA polymerase II transcription machinery binding;GO:0003674//molecular_function;GO:0003676//nucleic acid binding;GO:0003723//RNA binding;GO:0003824//catalytic activity;GO:0004672//protein kinase activity;GO:0005488//binding;GO:0…	GO:0000003//reproduction;GO:0001101//response to acid chemical;GO:0001510//RNA methylation;GO:0001932//regulation of protein phosphorylation;GO:0002097//tRNA wobble base modification;GO:0002098//tRNA wobble uridine modification;GO:0002376//immune system process;GO:0002926//tRNA wobble base 5-methoxycarbonylmethyl-2-thiouridinylation;GO:0003006//developmental process involved in reproduction;GO:00…	--
contig3346CG0010	-0.502607	0.00616495	not_significant	-1.19054	4.7965e-07	down	-0.138441	0.139644	not_significant	-0.687936	0.0820158	not_significant	0.364165	0.857151	not_significant	1.0521	0.00474226	up	RPM1	XP_031126525.1 disease resistance protein RPM1-like [Ipomoea triloba]	Organismal Systems	Environmental adaptation	ko04626//Plant-pathogen interaction	K13457	-	GO:0005515//protein binding;GO:0043531//ADP binding	-	--
contig3437CG0010	-3.75833	0.107641	not_significant	-8.12756	0.0379421	down	-2.74674	0.180147	not_significant	-4.36923	0.978528	not_significant	1.01159	0.995483	not_significant	5.38082	0.995769	not_significant	--	XP_031118635.1 uncharacterized protein LOC116022178 [Ipomoea triloba]	-	-	-	-	-	-	-	--
contig3456CG0010	1.75442	8.84039e-64	up	0.54085	0.00485661	not_significant	1.55456	2.72163e-43	up	-1.21356	5.52503e-57	down	-0.199856	0.0105863	not_significant	1.01371	3.99327e-24	up	FDH1	XP_019183509.1 PREDICTED: formate dehydrogenase, mitochondrial [Ipomoea nil]	Metabolism;Metabolism;Metabolism	Global and overview maps;Global and overview maps;Carbohydrate metabolism	ko01100//Metabolic pathways;ko01200//Carbon metabolism;ko00630//Glyoxylate and dicarboxylate metabolism	K00122;K00122;K00122	GO:0005575//cellular_component;GO:0005576//extracellular region;GO:0005622//intracellular anatomical structure;GO:0005737//cytoplasm;GO:0005739//mitochondrion;GO:0005829//cytosol;GO:0009320//phosphoribosylaminoimidazole carboxylase complex;GO:0009507//chloroplast;GO:0009536//plastid;GO:0009579//thylakoid;GO:0043226//organelle;GO:0043227//membrane-bounded organelle;GO:0043229//intracellular organe…	GO:0000166//nucleotide binding;GO:0003674//molecular_function;GO:0003824//catalytic activity;GO:0004617//phosphoglycerate dehydrogenase activity;GO:0004638//phosphoribosylaminoimidazole carboxylase activity;GO:0005488//binding;GO:0008863//formate dehydrogenase (NAD+) activity;GO:0008883//glutamyl-tRNA reductase activity;GO:0016491//oxidoreductase activity;GO:0016614//oxidoreductase activity, acti…	GO:0006082//organic acid metabolic process;GO:0006083//acetate metabolic process;GO:0006564//L-serine biosynthetic process;GO:0006779//porphyrin-containing compound biosynthetic process;GO:0008150//biological_process;GO:0008152//metabolic process;GO:0009056//catabolic process;GO:0009152//purine ribonucleotide biosynthetic process;GO:0009987//cellular process;GO:0010035//response to inorganic subs…	--
contig3457CG0010	-9.45121	0.00590737	down	-3.32193	0.0754817	not_significant	-4.69632	0.0169454	down	6.12928	0.978528	not_significant	4.75489	0.995483	not_significant	-1.3744	0.995769	not_significant	--	XP_031115274.1 uncharacterized protein LOC116019264 [Ipomoea triloba]	-	-	-	-	GO:0033644//host cell membrane	GO:0005515//protein binding	GO:0019042//viral latency	--
contig3461CG0010	2.56749	4.8361e-05	up	2.55838	1.00335e-06	up	2.3975	0.000106314	up	-0.00911389	0.978528	not_significant	-0.16999	0.995483	not_significant	-0.160876	0.995769	not_significant	VIT_19s0014g04930	XP_031099201.1 (-)-germacrene D synthase-like [Ipomoea triloba]	Metabolism	Metabolism of terpenoids and polyketides	ko00909//Sesquiterpenoid and triterpenoid biosynthesis	K15803	-	GO:0000287//magnesium ion binding;GO:0010333//terpene synthase activity;GO:0016829//lyase activity	-	--
contig3484CG0010	8.29921	0.729077	not_significant	11.6147	0.000298955	up	8.19476	0.748878	not_significant	3.3155	0.01116	up	-0.104451	0.995483	not_significant	-3.41995	0.0193146	down	GSPO-B1	AFR60858.1 sporamin A [Ipomoea batatas]	-	-	-	-	-	GO:0004866//endopeptidase inhibitor activity	-	--
contig3538CG0010	-2.54518	0.00788448	down	-1.53616	0.0853697	not_significant	-0.936769	0.206353	not_significant	1.00903	0.872748	not_significant	1.60841	0.801234	not_significant	0.599387	0.995769	not_significant	WRI1	XP_031127952.1 AP2-like ethylene-responsive transcription factor At1g79700 [Ipomoea triloba]	-	-	-	-	GO:0005575//cellular_component;GO:0005622//intracellular anatomical structure;GO:0005634//nucleus;GO:0043226//organelle;GO:0043227//membrane-bounded organelle;GO:0043229//intracellular organelle;GO:0043231//intracellular membrane-bounded organelle	GO:0003674//molecular_function;GO:0003676//nucleic acid binding;GO:0003677//DNA binding;GO:0003700//DNA-binding transcription factor activity;GO:0005488//binding;GO:0097159//organic cyclic compound binding;GO:0140110//transcription regulator activity;GO:1901363//heterocyclic compound binding	GO:0000160//phosphorelay signal transduction system;GO:0006109//regulation of carbohydrate metabolic process;GO:0006110//regulation of glycolytic process;GO:0006139//nucleobase-containing compound metabolic process;GO:0006140//regulation of nucleotide metabolic process;GO:0006351//transcription, DNA-templated;GO:0006355//regulation of transcription, DNA-templated;GO:0006629//lipid metabolic proce…	AP2
contig3547CG0010	0.4676	0.826168	not_significant	1.34946	5.22436e-05	up	0.954591	0.112679	not_significant	0.881858	1.31173e-05	not_significant	0.486991	0.67436	not_significant	-0.394867	0.237909	not_significant	PLAT1	RDX69483.1 PLAT domain-containing protein 2, partial [Mucuna pruriens]	-	-	-	-	GO:0016020//membrane	GO:0005515//protein binding;GO:0005525//GTP binding	-	--
contig3590CG0010	-1.34452	0.0622413	not_significant	-1.93157	0.04128	down	-1.27092	0.0415486	down	-0.587051	0.978528	not_significant	0.0736021	0.997513	not_significant	0.660653	0.995769	not_significant	EXL7	XP_031124777.1 protein EXORDIUM-like 7 [Ipomoea triloba]	-	-	-	-	GO:0005575//cellular_component;GO:0005576//extracellular region;GO:0005615//extracellular space;GO:0048046//apoplast	-	-	--
contig3605CG0010	0.940677	1.09162e-20	not_significant	0.95979	6.81517e-34	not_significant	1.20934	5.13813e-45	up	0.019113	0.334703	not_significant	0.268667	0.00265904	not_significant	0.249554	0.254945	not_significant	--	XP_031124967.1 uncharacterized protein LOC116027464 [Ipomoea triloba]	-	-	-	-	-	-	-	--
contig3620CG0010	2.56136	0.00352298	up	1.19167	0.556628	not_significant	2.669	0.00151483	up	-1.36969	0.0748334	not_significant	0.107636	0.995483	not_significant	1.47733	0.144888	not_significant	SD18	XP_019190083.1 PREDICTED: G-type lectin S-receptor-like serine/threonine-protein kinase At4g27290 [Ipomoea nil]	-	-	-	-	-	GO:0004672//protein kinase activity;GO:0005524//ATP binding	GO:0006468//protein phosphorylation;GO:0048544//recognition of pollen	--
contig3694CG0010	-2.8069	0.110064	not_significant	-1.16734	0.547936	not_significant	-4.71537	0.0153633	down	1.63957	0.920019	not_significant	-1.90847	0.995483	not_significant	-3.54803	0.671078	not_significant	--	XP_031105992.1 uncharacterized protein LOC116010647 [Ipomoea triloba]	-	-	-	-	GO:0016021//integral component of membrane	GO:0005524//ATP binding;GO:0008233//peptidase activity	GO:0006508//proteolysis	--
contig3725CG0010	-1.29669	0.0986463	not_significant	-2.12861	0.00672573	down	-2.63588	0.000713433	down	-0.831922	0.88546	not_significant	-1.33919	0.854217	not_significant	-0.507271	0.995769	not_significant	SS	XP_031118970.1 sucrose synthase [Ipomoea triloba]	Metabolism;Metabolism;Metabolism	Global and overview maps;Global and overview maps;Carbohydrate metabolism	ko01100//Metabolic pathways;ko01110//Biosynthesis of secondary metabolites;ko00500//Starch and sucrose metabolism	K00695;K00695;K00695	-	GO:0003674//molecular_function;GO:0003824//catalytic activity;GO:0004373//glycogen (starch) synthase activity;GO:0008194//UDP-glycosyltransferase activity;GO:0009011//starch synthase activity;GO:0016157//sucrose synthase activity;GO:0016740//transferase activity;GO:0016757//glycosyltransferase activity;GO:0016758//hexosyltransferase activity;GO:0035251//UDP-glucosyltransferase activity;GO:0046527…	GO:0005975//carbohydrate metabolic process;GO:0005978//glycogen biosynthetic process;GO:0005984//disaccharide metabolic process;GO:0005985//sucrose metabolic process;GO:0008150//biological_process;GO:0008152//metabolic process;GO:0009058//biosynthetic process;GO:0009311//oligosaccharide metabolic process;GO:0009987//cellular process;GO:0010125//mycothiol biosynthetic process;GO:0044237//cellular …	--
contig3784CG0020	2.53222	0.00400487	up	1.77875	0.117106	not_significant	2.70838	0.00119693	up	-0.753465	0.561982	not_significant	0.176158	0.995483	not_significant	0.929624	0.636589	not_significant	LFS	XP_031103675.1 lachrymatory-factor synthase-like [Ipomoea triloba]	-	-	-	-	-	-	GO:0006952//defense response	--
contig3802CG0010	-2.38086	6.1786e-19	down	-2.97246	3.99314e-25	down	-2.94209	3.96846e-27	down	-0.5916	0.779772	not_significant	-0.561235	0.975624	not_significant	0.0303647	0.995769	not_significant	A6	XP_031113881.1 probable glucan endo-1,3-beta-glucosidase A6 [Ipomoea triloba]	-	-	-	-	GO:0005575//cellular_component;GO:0005886//plasma membrane;GO:0016020//membrane;GO:0031224//intrinsic component of membrane;GO:0031225//anchored component of membrane;GO:0031226//intrinsic component of plasma membrane;GO:0046658//anchored component of plasma membrane;GO:0071944//cell periphery	GO:0003674//molecular_function;GO:0003824//catalytic activity;GO:0004553//hydrolase activity, hydrolyzing O-glycosyl compounds;GO:0005488//binding;GO:0008422//beta-glucosidase activity;GO:0015926//glucosidase activity;GO:0016787//hydrolase activity;GO:0016798//hydrolase activity, acting on glycosyl bonds;GO:0030246//carbohydrate binding;GO:0030247//polysaccharide binding;GO:0042973//glucan endo-1…	GO:0000003//reproduction;GO:0003006//developmental process involved in reproduction;GO:0005975//carbohydrate metabolic process;GO:0006950//response to stress;GO:0006952//defense response;GO:0007275//multicellular organism development;GO:0008150//biological_process;GO:0008152//metabolic process;GO:0009555//pollen development;GO:0009653//anatomical structure morphogenesis;GO:0009790//embryo develop…	--
contig3918CG0020	1.98865	4.66531e-192	up	1.893	1.57892e-233	up	1.61314	7.65865e-113	up	-0.0956547	0.978528	not_significant	-0.375508	2.93117e-17	not_significant	-0.279854	6.80224e-21	not_significant	GLT1	XP_031107998.1 glutamate synthase 1 [NADH], chloroplastic isoform X1 [Ipomoea triloba]	Metabolism;Metabolism;Metabolism;Metabolism;Metabolism	Global and overview maps;Global and overview maps;Global and overview maps;Amino acid metabolism;Energy metabolism	ko01100//Metabolic pathways;ko01110//Biosynthesis of secondary metabolites;ko01230//Biosynthesis of amino acids;ko00250//Alanine, aspartate and glutamate metabolism;ko00910//Nitrogen metabolism	K00264;K00264;K00264;K00264;K00264	GO:0005575//cellular_component;GO:0005622//intracellular anatomical structure;GO:0005737//cytoplasm;GO:0009342//glutamate synthase complex (NADPH);GO:0009501//amyloplast;GO:0009507//chloroplast;GO:0009532//plastid stroma;GO:0009536//plastid;GO:0009570//chloroplast stroma;GO:0043226//organelle;GO:0043227//membrane-bounded organelle;GO:0043229//intracellular organelle;GO:0043231//intracellular memb…	GO:0000166//nucleotide binding;GO:0003674//molecular_function;GO:0003824//catalytic activity;GO:0004148//dihydrolipoyl dehydrogenase activity;GO:0004355//glutamate synthase (NADPH) activity;GO:0004499//N,N-dimethylaniline monooxygenase activity;GO:0004729//oxygen-dependent protoporphyrinogen oxidase activity;GO:0004764//shikimate 3-dehydrogenase (NADP+) activity;GO:0004791//thioredoxin-disulfide …	GO:0001505//regulation of neurotransmitter levels;GO:0006082//organic acid metabolic process;GO:0006096//glycolytic process;GO:0006520//cellular amino acid metabolic process;GO:0006536//glutamate metabolic process;GO:0006537//glutamate biosynthetic process;GO:0006541//glutamine metabolic process;GO:0006744//ubiquinone biosynthetic process;GO:0006779//porphyrin-containing compound biosynthetic pro…	--
contig3941CG0010	1.21499	0.373777	not_significant	1.45087	0.126012	not_significant	1.80226	0.0353672	up	0.235887	0.978528	not_significant	0.587269	0.979241	not_significant	0.351382	0.995769	not_significant	--	XP_031123820.1 uncharacterized protein LOC116026630 isoform X1 [Ipomoea triloba]	-	-	-	-	-	-	-	--
contig3973CG0010	2.60072	5.60512e-104	up	2.30983	5.01421e-80	up	2.13813	9.27443e-58	up	-0.290892	0.0205062	not_significant	-0.462587	6.60017e-09	not_significant	-0.171695	0.00474106	not_significant	ABCG27	XP_031121897.1 ABC transporter G family member 22-like isoform X2 [Ipomoea triloba]	Environmental Information Processing	Membrane transport	ko02010//ABC transporters	K05681	GO:0005575//cellular_component;GO:0005886//plasma membrane;GO:0016020//membrane;GO:0016021//integral component of membrane;GO:0031224//intrinsic component of membrane;GO:0071944//cell periphery	GO:0000166//nucleotide binding;GO:0003674//molecular_function;GO:0003824//catalytic activity;GO:0005215//transporter activity;GO:0005488//binding;GO:0005524//ATP binding;GO:0015399//primary active transmembrane transporter activity;GO:0016462//pyrophosphatase activity;GO:0016787//hydrolase activity;GO:0016817//hydrolase activity, acting on acid anhydrides;GO:0016818//hydrolase activity, acting on…	GO:0001101//response to acid chemical;GO:0006810//transport;GO:0006833//water transport;GO:0006950//response to stress;GO:0008150//biological_process;GO:0009414//response to water deprivation;GO:0009415//response to water;GO:0009628//response to abiotic stimulus;GO:0010035//response to inorganic substance;GO:0010148//transpiration;GO:0042044//fluid transport;GO:0042221//response to chemical;GO:00…	--
contig4013CG0010	1.41647	0.00183828	up	1.33363	0.00202962	up	1.4995	0.000746612	up	-0.0828426	0.999923	not_significant	0.0830295	0.995483	not_significant	0.165872	0.995769	not_significant	SCL6	XP_031091828.1 scarecrow-like protein 6 [Ipomoea triloba]	-	-	-	-	-	-	-	GRAS
contig4040CG0010	1.4585	0.0451888	up	1.11315	0.192052	not_significant	1.30686	0.117972	not_significant	-0.345348	0.918561	not_significant	-0.151643	0.995483	not_significant	0.193704	0.995769	not_significant	PIX13	XP_031126075.1 probable serine/threonine-protein kinase PIX13 [Ipomoea triloba]	-	-	-	-	GO:0005575//cellular_component;GO:0005622//intracellular anatomical structure;GO:0005634//nucleus;GO:0005886//plasma membrane;GO:0016020//membrane;GO:0043226//organelle;GO:0043227//membrane-bounded organelle;GO:0043229//intracellular organelle;GO:0043231//intracellular membrane-bounded organelle;GO:0071944//cell periphery	GO:0000166//nucleotide binding;GO:0003674//molecular_function;GO:0003824//catalytic activity;GO:0004672//protein kinase activity;GO:0004674//protein serine/threonine kinase activity;GO:0004675//transmembrane receptor protein serine/threonine kinase activity;GO:0004888//transmembrane signaling receptor activity;GO:0005488//binding;GO:0005524//ATP binding;GO:0016301//kinase activity;GO:0016740//tra…	GO:0006464//cellular protein modification process;GO:0006468//protein phosphorylation;GO:0006793//phosphorus metabolic process;GO:0006796//phosphate-containing compound metabolic process;GO:0006807//nitrogen compound metabolic process;GO:0006950//response to stress;GO:0006952//defense response;GO:0007154//cell communication;GO:0007165//signal transduction;GO:0007166//cell surface receptor signali…	--
contig4072CG0020	1.99367	0	up	1.78908	0	up	2.0213	0	up	-0.204595	0.00145992	not_significant	0.0276216	0.995483	not_significant	0.232217	0.000514618	not_significant	Prep	XP_031123630.1 prolyl endopeptidase-like isoform X2 [Ipomoea triloba]	-	-	-	-	-	GO:0004252//serine-type endopeptidase activity;GO:0008236//serine-type peptidase activity	GO:0006508//proteolysis	--
contig4149CG0010	-0.768449	7.89789e-18	not_significant	-1.16823	1.79079e-31	down	-1.13803	1.06934e-33	down	-0.39978	0.0497956	not_significant	-0.36958	0.0718867	not_significant	0.0302	0.995769	not_significant	HEMA1	XP_031124945.1 glutamyl-tRNA reductase 1, chloroplastic-like [Ipomoea triloba]	Metabolism;Metabolism;Metabolism	Global and overview maps;Global and overview maps;Metabolism of cofactors and vitamins	ko01100//Metabolic pathways;ko01110//Biosynthesis of secondary metabolites;ko00860//Porphyrin metabolism	K02492;K02492;K02492	GO:0005575//cellular_component;GO:0005622//intracellular anatomical structure;GO:0005737//cytoplasm;GO:0009507//chloroplast;GO:0009536//plastid;GO:0043226//organelle;GO:0043227//membrane-bounded organelle;GO:0043229//intracellular organelle;GO:0043231//intracellular membrane-bounded organelle	GO:0000166//nucleotide binding;GO:0003674//molecular_function;GO:0003824//catalytic activity;GO:0004764//shikimate 3-dehydrogenase (NADP+) activity;GO:0005488//binding;GO:0008641//ubiquitin-like modifier activating enzyme activity;GO:0008743//L-threonine 3-dehydrogenase activity;GO:0008883//glutamyl-tRNA reductase activity;GO:0016491//oxidoreductase activity;GO:0016616//oxidoreductase activity, a…	GO:0006567//threonine catabolic process;GO:0006725//cellular aromatic compound metabolic process;GO:0006778//porphyrin-containing compound metabolic process;GO:0006779//porphyrin-containing compound biosynthetic process;GO:0006782//protoporphyrinogen IX biosynthetic process;GO:0006783//heme biosynthetic process;GO:0006807//nitrogen compound metabolic process;GO:0006813//potassium ion transport;GO…	--
contig4155CG0010	-1.27349	1.88653e-06	down	-0.446351	0.108905	not_significant	0.0491491	0.758314	not_significant	0.827135	0.0232031	not_significant	1.32263	0.0203497	up	0.4955	0.995769	not_significant	ATJ8	XP_031132381.1 chaperone protein dnaJ 8, chloroplastic-like [Ipomoea triloba]	-	-	-	-	-	GO:0005515//protein binding;GO:0008882//[glutamate-ammonia-ligase] adenylyltransferase activity	GO:0006457//protein folding;GO:0009408//response to heat	--
contig4194CG0010	2.04968	0.00820871	up	2.17687	0.00177567	up	1.96705	0.0150596	up	0.127195	0.978528	not_significant	-0.0826283	0.995483	not_significant	-0.209823	0.995769	not_significant	At1g75140	XP_031126744.1 uncharacterized membrane protein At1g75140-like [Ipomoea triloba]	-	-	-	-	-	-	-	--
contig4448CG0010	-0.370454	0.000274245	not_significant	-0.18992	0.0672332	not_significant	-1.22529	7.51747e-18	down	0.180535	0.287376	not_significant	-0.854831	8.76132e-05	not_significant	-1.03537	1.77329e-09	down	GH3.10	XP_031105915.1 indole-3-acetic acid-amido synthetase GH3.10 [Ipomoea triloba]	Environmental Information Processing	Signal transduction	ko04075//Plant hormone signal transduction	K14487	-	-	-	--
contig4481CG0010	-1.82516	0.0145495	down	-1.06109	0.1854	not_significant	-1.1117	0.0977276	not_significant	0.764071	0.80915	not_significant	0.713456	0.995483	not_significant	-0.0506152	0.995769	not_significant	LTPG1	XP_031114523.1 non-specific lipid transfer protein GPI-anchored 1 [Ipomoea triloba]	-	-	-	-	GO:0005575//cellular_component;GO:0005576//extracellular region;GO:0005618//cell wall;GO:0005622//intracellular anatomical structure;GO:0005737//cytoplasm;GO:0005783//endoplasmic reticulum;GO:0005794//Golgi apparatus;GO:0005886//plasma membrane;GO:0009505//plant-type cell wall;GO:0012505//endomembrane system;GO:0016020//membrane;GO:0030312//external encapsulating structure;GO:0031224//intrinsic c…	GO:0003674//molecular_function;GO:0005488//binding;GO:0008289//lipid binding	GO:0006810//transport;GO:0006869//lipid transport;GO:0006950//response to stress;GO:0006952//defense response;GO:0007275//multicellular organism development;GO:0008150//biological_process;GO:0009605//response to external stimulus;GO:0009607//response to biotic stimulus;GO:0009620//response to fungus;GO:0010876//lipid localization;GO:0032501//multicellular organismal process;GO:0032502//developmen…	--
contig453CG0020	1.42136	1.78478e-09	up	1.90711	4.7122e-27	up	1.69372	4.4418e-16	up	0.485741	1.25413e-05	not_significant	0.272359	0.690683	not_significant	-0.213382	0.0742199	not_significant	MBF1C	XP_031107016.1 multiprotein-bridging factor 1c [Ipomoea triloba]	-	-	-	-	-	-	-	--
contig4554CG0010	1.70685	0.000893648	up	1.93873	8.33896e-07	up	1.98866	8.16221e-06	up	0.231883	0.665233	not_significant	0.281815	0.995483	not_significant	0.0499319	0.995769	not_significant	ELP1	XP_031105288.1 elongator complex protein 1 [Ipomoea triloba]	-	-	-	-	GO:0000123//histone acetyltransferase complex;GO:0005575//cellular_component;GO:0005622//intracellular anatomical structure;GO:0005634//nucleus;GO:0005654//nucleoplasm;GO:0005730//nucleolus;GO:0005737//cytoplasm;GO:0005829//cytosol;GO:0008023//transcription elongation factor complex;GO:0031248//protein acetyltransferase complex;GO:0031974//membrane-enclosed lumen;GO:0031981//nuclear lumen;GO:0032…	GO:0000049//tRNA binding;GO:0000166//nucleotide binding;GO:0000993//RNA polymerase II complex binding;GO:0001098//basal transcription machinery binding;GO:0001099//basal RNA polymerase II transcription machinery binding;GO:0003674//molecular_function;GO:0003676//nucleic acid binding;GO:0003723//RNA binding;GO:0003824//catalytic activity;GO:0004672//protein kinase activity;GO:0005488//binding;GO:0…	GO:0000003//reproduction;GO:0001101//response to acid chemical;GO:0001510//RNA methylation;GO:0001932//regulation of protein phosphorylation;GO:0002097//tRNA wobble base modification;GO:0002098//tRNA wobble uridine modification;GO:0002376//immune system process;GO:0002926//tRNA wobble base 5-methoxycarbonylmethyl-2-thiouridinylation;GO:0003006//developmental process involved in reproduction;GO:00…	--
contig4620CG0010	1.45431	0.60132	not_significant	-2.39111	0.27968	not_significant	-0.0391263	0.873516	not_significant	-3.84542	0.042496	down	-1.49343	0.716066	not_significant	2.35199	0.909297	not_significant	At3g47200	XP_031111093.1 UPF0481 protein At3g47200-like [Ipomoea triloba]	-	-	-	-	-	-	-	--
contig4621CG0010	1.45431	0.60132	not_significant	-2.39111	0.27968	not_significant	-0.0391263	0.873516	not_significant	-3.84542	0.042496	down	-1.49343	0.716066	not_significant	2.35199	0.909297	not_significant	At3g47200	XP_031111093.1 UPF0481 protein At3g47200-like [Ipomoea triloba]	-	-	-	-	-	-	-	--
contig4622CG0010	1.45431	0.60132	not_significant	-2.39111	0.27968	not_significant	-0.0391263	0.873516	not_significant	-3.84542	0.042496	down	-1.49343	0.716066	not_significant	2.35199	0.909297	not_significant	At3g47200	XP_031111093.1 UPF0481 protein At3g47200-like [Ipomoea triloba]	-	-	-	-	-	-	-	--
contig4634CG0040	-1.13158	4.89082e-13	down	-0.883276	1.43077e-08	not_significant	-1.37127	8.81678e-19	down	0.248307	0.379303	not_significant	-0.239688	0.978863	not_significant	-0.487995	0.0604717	not_significant	At1g31850	XP_031124792.1 probable methyltransferase PMT20 [Ipomoea triloba]	-	-	-	-	GO:0005575//cellular_component;GO:0005622//intracellular anatomical structure;GO:0005737//cytoplasm;GO:0005768//endosome;GO:0005783//endoplasmic reticulum;GO:0005789//endoplasmic reticulum membrane;GO:0005794//Golgi apparatus;GO:0005802//trans-Golgi network;GO:0012505//endomembrane system;GO:0016020//membrane;GO:0016021//integral component of membrane;GO:0031224//intrinsic component of membrane;G…	GO:0003674//molecular_function;GO:0003824//catalytic activity;GO:0008168//methyltransferase activity;GO:0008171//O-methyltransferase activity;GO:0008757//S-adenosylmethionine-dependent methyltransferase activity;GO:0016740//transferase activity;GO:0016741//transferase activity, transferring one-carbon groups	GO:0008150//biological_process;GO:0008152//metabolic process;GO:0009102//biotin biosynthetic process;GO:0032259//methylation	--
contig4675CG0020	-1.15357	3.34743e-05	down	-0.923921	0.00092182	not_significant	-1.01558	0.000103608	down	0.22965	0.87929	not_significant	0.137991	0.995483	not_significant	-0.0916588	0.995769	not_significant	--	XP_031128686.1 ankyrin repeat-containing protein ITN1-like [Ipomoea triloba]	-	-	-	-	-	GO:0005515//protein binding	-	--
contig4711CG0010	0.887725	0.0772106	not_significant	-0.300719	0.406233	not_significant	0.810701	0.240749	not_significant	-1.18844	3.12306e-05	down	-0.0770246	0.995483	not_significant	1.11142	0.0120688	up	PR2	XP_031111270.1 glucan endo-1,3-beta-glucosidase, acidic-like [Ipomoea triloba]	-	-	-	-	-	GO:0004553//hydrolase activity, hydrolyzing O-glycosyl compounds	GO:0005975//carbohydrate metabolic process	--
contig4792CG0010	1.69929	1.90033e-08	up	1.97562	2.07928e-15	up	1.26582	0.00101539	up	0.276336	0.0862501	not_significant	-0.433467	0.180346	not_significant	-0.709803	2.26809e-05	not_significant	CYP75B2	XP_031098837.1 geraniol 8-hydroxylase-like [Ipomoea triloba]	-	-	-	-	-	GO:0005506//iron ion binding;GO:0016705//oxidoreductase activity, acting on paired donors, with incorporation or reduction of molecular oxygen;GO:0020037//heme binding	-	--
contig4968CG0020	12.0175	0.000684935	up	11.7217	0.00142636	up	12.2817	0.000142923	up	-0.295836	0.978528	not_significant	0.264232	0.995483	not_significant	0.560068	0.995769	not_significant	--	-	-	-	-	-	-	-	-	--
contig4968CG0030	3.17831	0.0447589	up	2.68863	0.139494	not_significant	2.69595	0.169303	not_significant	-0.489683	0.978528	not_significant	-0.482365	0.995483	not_significant	0.00731839	0.995769	not_significant	--	KAF3432011.1 hypothetical protein FNV43_RR26750 [Rhamnella rubrinervis]	-	-	-	-	-	-	-	--
contig4968CG0040	2.48648	3.62817e-113	up	1.54102	1.6091e-32	up	2.47409	3.17699e-99	up	-0.945461	1.61303e-35	not_significant	-0.0123948	0.995483	not_significant	0.933066	3.80937e-20	not_significant	--	EYU22592.1 hypothetical protein MIMGU_mgv1a024924mg [Erythranthe guttata]	-	-	-	-	-	-	-	--
contig4968CG0050	1.18882	1.44262e-13	up	0.479622	0.0774561	not_significant	1.02082	3.76903e-08	up	-0.709195	8.50348e-12	not_significant	-0.167993	0.337595	not_significant	0.541202	0.00180034	not_significant	--	-	-	-	-	-	-	-	-	--
contig4976CG0010	1.54713	0.205034	not_significant	1.88314	0.0359311	up	1.75546	0.107844	not_significant	0.336015	0.913664	not_significant	0.208328	0.995483	not_significant	-0.127686	0.995769	not_significant	--	XP_031112584.1 proteinase inhibitor PSI-1.2-like [Ipomoea triloba]	-	-	-	-	-	GO:0004867//serine-type endopeptidase inhibitor activity	-	--
contig598CG0010	-0.652226	2.53945e-05	not_significant	-1.20924	3.92446e-10	down	-1.02064	1.40256e-08	down	-0.557015	0.146855	not_significant	-0.368409	0.736485	not_significant	0.188606	0.995769	not_significant	BOI	XP_031125714.1 E3 ubiquitin-protein ligase BOI-like [Ipomoea triloba]	-	-	-	-	-	-	-	--
contig599CG0020	-1.13158	4.89082e-13	down	-0.883276	1.43077e-08	not_significant	-1.37127	8.81678e-19	down	0.248307	0.379303	not_significant	-0.239688	0.978863	not_significant	-0.487995	0.0604717	not_significant	At1g31850	XP_031124792.1 probable methyltransferase PMT20 [Ipomoea triloba]	-	-	-	-	GO:0005575//cellular_component;GO:0005622//intracellular anatomical structure;GO:0005737//cytoplasm;GO:0005768//endosome;GO:0005783//endoplasmic reticulum;GO:0005789//endoplasmic reticulum membrane;GO:0005794//Golgi apparatus;GO:0005802//trans-Golgi network;GO:0012505//endomembrane system;GO:0016020//membrane;GO:0016021//integral component of membrane;GO:0031224//intrinsic component of membrane;G…	GO:0003674//molecular_function;GO:0003824//catalytic activity;GO:0008168//methyltransferase activity;GO:0008171//O-methyltransferase activity;GO:0008757//S-adenosylmethionine-dependent methyltransferase activity;GO:0016740//transferase activity;GO:0016741//transferase activity, transferring one-carbon groups	GO:0008150//biological_process;GO:0008152//metabolic process;GO:0009102//biotin biosynthetic process;GO:0032259//methylation	--
contig605CG0020	1.28277	5.73991e-09	up	1.09475	1.81442e-07	up	1.30098	1.35366e-08	up	-0.188024	0.923979	not_significant	0.0182065	0.995483	not_significant	0.206231	0.995769	not_significant	At5g07610	XP_031108879.1 F-box protein At5g07610-like [Ipomoea triloba]	-	-	-	-	-	-	-	--
contig62CG0010	-4.27186	0.0310156	down	-3.44347	0.0799788	not_significant	-10.4284	0.00371331	down	0.828389	0.978549	not_significant	-6.1565	0.995483	not_significant	-6.98489	0.995769	not_significant	RTNLB14	XP_031113742.1 reticulon-like protein B14 [Ipomoea triloba]	-	-	-	-	GO:0005886//plasma membrane;GO:0016020//membrane	GO:0003674//molecular_function;GO:0046873//metal ion transmembrane transporter activity	GO:0008150//biological_process;GO:0030001//metal ion transport	--
contig748CG0020	-3.01433	0.000724048	down	-2.52375	0.0033794	down	-12.3332	2.51154e-06	down	0.490581	0.978528	not_significant	-9.31892	0.805354	not_significant	-9.8095	0.301431	not_significant	--	XP_031126519.1 uncharacterized protein LOC116028832 [Ipomoea triloba]	-	-	-	-	-	-	-	--
contig84CG0010	1.3838	4.19943e-139	up	1.34816	7.81185e-216	up	1.61699	3.12519e-240	up	-0.0356457	0.728196	not_significant	0.233187	1.12497e-06	not_significant	0.268833	3.71291e-05	not_significant	RD19A	XP_031118443.1 cysteine proteinase 15A-like [Ipomoea triloba]	Organismal Systems	Environmental adaptation	ko04626//Plant-pathogen interaction	K01373	GO:0000323//lytic vacuole;GO:0005575//cellular_component;GO:0005576//extracellular region;GO:0005615//extracellular space;GO:0005622//intracellular anatomical structure;GO:0005737//cytoplasm;GO:0005764//lysosome;GO:0005773//vacuole;GO:0043226//organelle;GO:0043227//membrane-bounded organelle;GO:0043229//intracellular organelle;GO:0043231//intracellular membrane-bounded organelle	GO:0003674//molecular_function;GO:0003824//catalytic activity;GO:0004175//endopeptidase activity;GO:0004197//cysteine-type endopeptidase activity;GO:0008233//peptidase activity;GO:0008234//cysteine-type peptidase activity;GO:0016787//hydrolase activity;GO:0140096//catalytic activity, acting on a protein	GO:0006508//proteolysis;GO:0006807//nitrogen compound metabolic process;GO:0008150//biological_process;GO:0008152//metabolic process;GO:0009056//catabolic process;GO:0009057//macromolecule catabolic process;GO:0009987//cellular process;GO:0019538//protein metabolic process;GO:0030163//protein catabolic process;GO:0043170//macromolecule metabolic process;GO:0044237//cellular metabolic process;GO:0…	--
contig874CG0030	-10.0584	0.00013629	down	-3.69504	0.00553271	down	-2.19839	0.0236932	down	6.3634	0.978528	not_significant	7.86005	0.679281	not_significant	1.49665	0.995769	not_significant	IRX12	XP_031126111.1 laccase-4-like [Ipomoea triloba]	-	-	-	-	-	GO:0005375//copper ion transmembrane transporter activity;GO:0005507//copper ion binding;GO:0016491//oxidoreductase activity	GO:0006825//copper ion transport	--
contig889CG0030	-8.63662	0.292031	not_significant	2.04373	0.869664	not_significant	2.23989	0.69085	not_significant	10.6804	0.574994	not_significant	10.8765	0.00231029	up	0.196157	0.995769	not_significant	At3g13620	XP_031123565.1 probable polyamine transporter At3g13620 [Ipomoea triloba]	-	-	-	-	GO:0005575//cellular_component;GO:0005886//plasma membrane;GO:0005887//integral component of plasma membrane;GO:0016020//membrane;GO:0016021//integral component of membrane;GO:0031224//intrinsic component of membrane;GO:0031226//intrinsic component of plasma membrane;GO:0071944//cell periphery	GO:0003674//molecular_function;GO:0005215//transporter activity;GO:0005275//amine transmembrane transporter activity;GO:0005342//organic acid transmembrane transporter activity;GO:0008509//anion transmembrane transporter activity;GO:0008514//organic anion transmembrane transporter activity;GO:0015075//ion transmembrane transporter activity;GO:0015171//amino acid transmembrane transporter activity…	GO:0003333//amino acid transmembrane transport;GO:0006810//transport;GO:0006811//ion transport;GO:0006820//anion transport;GO:0006865//amino acid transport;GO:0008150//biological_process;GO:0015711//organic anion transport;GO:0015807//L-amino acid transport;GO:0015837//amine transport;GO:0015849//organic acid transport;GO:0034220//ion transmembrane transport;GO:0046942//carboxylic acid transport;…	--
contig979CG0010	4.42543	0.0003597	up	3.03612	0.0857641	not_significant	4.45194	0.000383691	up	-1.3893	0.1155	not_significant	0.0265157	0.995483	not_significant	1.41582	0.332964	not_significant	LAC14	XP_031115581.1 laccase-14-like [Ipomoea triloba]	-	-	-	-	GO:0005575//cellular_component;GO:0005576//extracellular region;GO:0048046//apoplast	GO:0003674//molecular_function;GO:0003824//catalytic activity;GO:0005375//copper ion transmembrane transporter activity;GO:0005488//binding;GO:0005507//copper ion binding;GO:0016491//oxidoreductase activity;GO:0016679//oxidoreductase activity, acting on diphenols and related substances as donors;GO:0016682//oxidoreductase activity, acting on diphenols and related substances as donors, oxygen as a…	GO:0006725//cellular aromatic compound metabolic process;GO:0006825//copper ion transport;GO:0008150//biological_process;GO:0008152//metabolic process;GO:0009056//catabolic process;GO:0009058//biosynthetic process;GO:0009698//phenylpropanoid metabolic process;GO:0009699//phenylpropanoid biosynthetic process;GO:0009808//lignin metabolic process;GO:0009809//lignin biosynthetic process;GO:0009987//c…	--
Iba_chr01aCG0190	2.08863	0.0177048	up	1.22128	0.426513	not_significant	1.37484	0.369274	not_significant	-0.867357	0.488573	not_significant	-0.713794	0.84499	not_significant	0.153563	0.996441	not_significant	FAM214B	XP_031117961.1 uncharacterized protein LOC116021646 isoform X2 [Ipomoea triloba]	-	-	-	-	-	-	-	--
Iba_chr01aCG0230	-3.69354	0.125471	not_significant	-9.11981	0.0467246	down	-9.11981	0.0301964	down	-5.42626	0.978528	not_significant	-5.42626	0.995483	not_significant	0	1	not_significant	GDPD2	XP_031120023.1 glycerophosphodiester phosphodiesterase GDPD1, chloroplastic-like [Ipomoea triloba]	Metabolism	Lipid metabolism	ko00564//Glycerophospholipid metabolism	K18696	GO:0016592//mediator complex	GO:0003712//transcription coregulator activity;GO:0008081//phosphoric diester hydrolase activity	GO:0006357//regulation of transcription by RNA polymerase II;GO:0006629//lipid metabolic process	--
Iba_chr01aCG0310	-1.59675	0.0336882	down	-1.46051	0.0875351	not_significant	-1.57776	0.0217212	down	0.136242	0.978528	not_significant	0.0189955	0.997432	not_significant	-0.117247	0.995769	not_significant	--	XP_031119479.1 uncharacterized protein LOC116022759 [Ipomoea triloba]	-	-	-	-	-	-	-	--
Iba_chr01aCG0640	-1.08979	0.214865	not_significant	-1.99623	0.0422738	down	-0.599933	0.596019	not_significant	-0.906444	0.953147	not_significant	0.489853	0.995483	not_significant	1.3963	0.962197	not_significant	UKL1	XP_031118280.1 uridine kinase-like protein 1, chloroplastic isoform X1 [Ipomoea triloba]	Metabolism;Metabolism	Global and overview maps;Nucleotide metabolism	ko01100//Metabolic pathways;ko00240//Pyrimidine metabolism	K00876;K00876	GO:0005575//cellular_component;GO:0005622//intracellular anatomical structure;GO:0005737//cytoplasm;GO:0005829//cytosol;GO:0009507//chloroplast;GO:0009536//plastid;GO:0043226//organelle;GO:0043227//membrane-bounded organelle;GO:0043229//intracellular organelle;GO:0043231//intracellular membrane-bounded organelle	GO:0000166//nucleotide binding;GO:0001882//nucleoside binding;GO:0001883//purine nucleoside binding;GO:0003674//molecular_function;GO:0003824//catalytic activity;GO:0003886//DNA (cytosine-5-)-methyltransferase activity;GO:0004127//cytidylate kinase activity;GO:0004140//dephospho-CoA kinase activity;GO:0004594//pantothenate kinase activity;GO:0004845//uracil phosphoribosyltransferase activity;GO:0…	GO:0006109//regulation of carbohydrate metabolic process;GO:0006139//nucleobase-containing compound metabolic process;GO:0006206//pyrimidine nucleobase metabolic process;GO:0006213//pyrimidine nucleoside metabolic process;GO:0006220//pyrimidine nucleotide metabolic process;GO:0006221//pyrimidine nucleotide biosynthetic process;GO:0006222//UMP biosynthetic process;GO:0006241//CTP biosynthetic proc…	--
Iba_chr01aCG0680	-4.04854	4.11259e-39	down	-4.11768	1.50184e-38	down	-3.78944	5.48178e-42	down	-0.0691445	0.999923	not_significant	0.259096	0.995483	not_significant	0.328241	0.995769	not_significant	At3g03770	XP_031120006.1 probable inactive leucine-rich repeat receptor-like protein kinase At3g03770 [Ipomoea triloba]	-	-	-	-	-	GO:0004672//protein kinase activity;GO:0005515//protein binding;GO:0005524//ATP binding	GO:0006468//protein phosphorylation	--
Iba_chr01aCG0750	3.36121	3.22896e-267	up	2.38685	1.08899e-94	up	3.47995	1.78854e-295	up	-0.974357	1.74877e-16	not_significant	0.118747	0.86598	not_significant	1.0931	1.56488e-41	up	At5g58770	XP_031119510.1 dehydrodolichyl diphosphate synthase 2-like [Ipomoea triloba]	Metabolism;Metabolism	Global and overview maps;Metabolism of terpenoids and polyketides	ko01110//Biosynthesis of secondary metabolites;ko00900//Terpenoid backbone biosynthesis	K11778;K11778	GO:0005575//cellular_component;GO:0005622//intracellular anatomical structure;GO:0005737//cytoplasm;GO:0005829//cytosol;GO:0009507//chloroplast;GO:0009532//plastid stroma;GO:0009536//plastid;GO:0009570//chloroplast stroma;GO:0043226//organelle;GO:0043227//membrane-bounded organelle;GO:0043229//intracellular organelle;GO:0043231//intracellular membrane-bounded organelle	GO:0000155//phosphorelay sensor kinase activity;GO:0002094//polyprenyltransferase activity;GO:0003674//molecular_function;GO:0003824//catalytic activity;GO:0004659//prenyltransferase activity;GO:0004673//protein histidine kinase activity;GO:0008834//di-trans,poly-cis-decaprenylcistransferase activity;GO:0016740//transferase activity;GO:0016765//transferase activity, transferring alkyl or aryl (ot…	GO:0006066//alcohol metabolic process;GO:0006464//cellular protein modification process;GO:0006486//protein glycosylation;GO:0006629//lipid metabolic process;GO:0006720//isoprenoid metabolic process;GO:0006807//nitrogen compound metabolic process;GO:0006996//organelle organization;GO:0008150//biological_process;GO:0008152//metabolic process;GO:0008299//isoprenoid biosynthetic process;GO:0008610//…	--
Iba_chr01aCG0770	3.05341	4.27631e-53	up	2.19313	9.32464e-23	up	2.96198	5.5709e-50	up	-0.86028	1.90667e-14	not_significant	-0.0914327	0.967953	not_significant	0.768847	3.35764e-07	not_significant	At5g58770	XP_031119510.1 dehydrodolichyl diphosphate synthase 2-like [Ipomoea triloba]	Metabolism;Metabolism	Global and overview maps;Metabolism of terpenoids and polyketides	ko01110//Biosynthesis of secondary metabolites;ko00900//Terpenoid backbone biosynthesis	K11778;K11778	GO:0005575//cellular_component;GO:0005622//intracellular anatomical structure;GO:0005737//cytoplasm;GO:0005829//cytosol;GO:0009507//chloroplast;GO:0009532//plastid stroma;GO:0009536//plastid;GO:0009570//chloroplast stroma;GO:0043226//organelle;GO:0043227//membrane-bounded organelle;GO:0043229//intracellular organelle;GO:0043231//intracellular membrane-bounded organelle	GO:0000155//phosphorelay sensor kinase activity;GO:0002094//polyprenyltransferase activity;GO:0003674//molecular_function;GO:0003824//catalytic activity;GO:0004659//prenyltransferase activity;GO:0004673//protein histidine kinase activity;GO:0008834//di-trans,poly-cis-decaprenylcistransferase activity;GO:0016740//transferase activity;GO:0016765//transferase activity, transferring alkyl or aryl (ot…	GO:0006066//alcohol metabolic process;GO:0006464//cellular protein modification process;GO:0006486//protein glycosylation;GO:0006629//lipid metabolic process;GO:0006720//isoprenoid metabolic process;GO:0006807//nitrogen compound metabolic process;GO:0006996//organelle organization;GO:0008150//biological_process;GO:0008152//metabolic process;GO:0008299//isoprenoid biosynthetic process;GO:0008610//…	--
Iba_chr01aCG0780	-1.05538	4.09105e-05	down	-0.187683	0.387548	not_significant	-0.175981	0.164807	not_significant	0.867697	0.00175935	not_significant	0.879399	0.0915845	not_significant	0.0117026	0.995769	not_significant	pKIWI503	ADO12864.1 metallothionein type 3-like protein [Ipomoea aquatica]	-	-	-	-	-	GO:0046872//metal ion binding	-	--
Iba_chr01aCG0810	1.42013	4.79133e-25	up	0.876651	2.14229e-08	not_significant	1.76265	3.64684e-46	up	-0.543476	2.09244e-07	not_significant	0.342522	0.00660978	not_significant	0.885998	4.19603e-16	not_significant	HIPP05	XP_031119457.1 heavy metal-associated isoprenylated plant protein 6-like [Ipomoea triloba]	-	-	-	-	-	GO:0005507//copper ion binding;GO:0016491//oxidoreductase activity;GO:0045340//mercury ion binding;GO:0046872//metal ion binding	GO:0006825//copper ion transport;GO:0015694//mercury ion transport	--
Iba_chr01aCG0890	-2.43376	4.50045e-07	down	-2.81612	2.66492e-08	down	-1.89889	2.78619e-06	down	-0.382361	0.978528	not_significant	0.534866	0.995483	not_significant	0.917228	0.986425	not_significant	--	XP_031118087.1 protein SIEVE ELEMENT OCCLUSION B-like [Ipomoea triloba]	-	-	-	-	-	GO:0051287//NAD binding	-	--
Iba_chr01aCG0920	-1.94828	0.0240439	down	-5.66758	0.000315068	down	-5.54047	0.000139641	down	-3.7193	0.345704	not_significant	-3.59219	0.471676	not_significant	0.127112	0.995769	not_significant	SEOB	XP_031118660.1 protein SIEVE ELEMENT OCCLUSION B-like [Ipomoea triloba]	-	-	-	-	-	-	-	--
Iba_chr01aCG0930	-5.09369	0.00258309	down	-4.26229	0.00783483	down	-2.4196	0.0586803	not_significant	0.8314	0.978549	not_significant	2.67409	0.995483	not_significant	1.84269	0.995769	not_significant	--	XP_031118659.1 protein SIEVE ELEMENT OCCLUSION B-like [Ipomoea triloba]	-	-	-	-	-	GO:0003674//molecular_function;GO:0005488//binding;GO:0005515//protein binding;GO:0042802//identical protein binding;GO:0042803//protein homodimerization activity;GO:0043621//protein self-association;GO:0046983//protein dimerization activity	GO:0008150//biological_process;GO:0009888//tissue development;GO:0010087//phloem or xylem histogenesis;GO:0010088//phloem development;GO:0032502//developmental process;GO:0048856//anatomical structure development	--
Iba_chr01aCG0960	-1.21187	4.02086e-06	down	-1.12288	2.86418e-05	down	-1.44042	3.70701e-08	down	0.0889921	0.978528	not_significant	-0.22855	0.995483	not_significant	-0.317542	0.928964	not_significant	UGT86A1	XP_031118102.1 UDP-glycosyltransferase 86A1-like [Ipomoea triloba]	-	-	-	-	GO:0005575//cellular_component;GO:0005622//intracellular anatomical structure;GO:0043226//organelle;GO:0043227//membrane-bounded organelle;GO:0043229//intracellular organelle;GO:0043231//intracellular membrane-bounded organelle	GO:0003674//molecular_function;GO:0003824//catalytic activity;GO:0008194//UDP-glycosyltransferase activity;GO:0016740//transferase activity;GO:0016757//glycosyltransferase activity;GO:0016758//hexosyltransferase activity;GO:0035251//UDP-glucosyltransferase activity;GO:0046527//glucosyltransferase activity;GO:0080043//quercetin 3-O-glucosyltransferase activity;GO:0080044//quercetin 7-O-glucosyltra…	GO:0008150//biological_process;GO:0008152//metabolic process	--
Iba_chr01aCG0990	1.70649	2.22339e-10	up	1.60139	5.79327e-10	up	1.37471	2.38197e-05	up	-0.105097	0.981519	not_significant	-0.331776	0.378389	not_significant	-0.226679	0.393492	not_significant	PCRK1	XP_019167909.1 PREDICTED: probable receptor-like protein kinase At5g47070 [Ipomoea nil]	-	-	-	-	-	GO:0004672//protein kinase activity;GO:0005524//ATP binding	GO:0006468//protein phosphorylation	--
Iba_chr01aCG10070	-1.595	0.226882	not_significant	-9.58747	0.00210262	down	-1.60067	0.178882	not_significant	-7.99247	0.453367	not_significant	-0.00567618	0.997211	not_significant	7.98679	0.570055	not_significant	45933	XP_031119190.1 organic cation/carnitine transporter 3-like [Ipomoea triloba]	-	-	-	-	GO:0005887//integral component of plasma membrane;GO:0016021//integral component of membrane	GO:0008028//monocarboxylic acid transmembrane transporter activity;GO:0022857//transmembrane transporter activity;GO:0042910//xenobiotic transmembrane transporter activity;GO:0051119//sugar transmembrane transporter activity	GO:0008643//carbohydrate transport;GO:0015718//monocarboxylic acid transport;GO:0042908//xenobiotic transport;GO:0055085//transmembrane transport	--
Iba_chr01aCG10310	1.68033	0.0833775	not_significant	-0.803674	0.653384	not_significant	0.928926	0.698503	not_significant	-2.484	0.000678042	down	-0.751401	0.750778	not_significant	1.7326	0.342314	not_significant	JUB1	XP_031118537.1 transcription factor JUNGBRUNNEN 1-like isoform X2 [Ipomoea triloba]	-	-	-	-	-	GO:0003677//DNA binding	GO:0006355//regulation of transcription, DNA-templated	NAC
Iba_chr01aCG10400	-1.32587	0.173968	not_significant	-1.28839	0.187601	not_significant	-1.67676	0.0401708	down	0.0374813	0.984286	not_significant	-0.350889	0.995483	not_significant	-0.38837	0.995769	not_significant	--	XP_019196530.1 PREDICTED: uncharacterized protein LOC109190499 [Ipomoea nil]	-	-	-	-	-	-	-	--
Iba_chr01aCG10430	1.16877	1.24937e-07	up	0.839054	0.000343184	not_significant	1.24726	1.01711e-08	up	-0.329714	0.199151	not_significant	0.078491	0.995483	not_significant	0.408205	0.294532	not_significant	ypgQ	XP_031118038.1 uncharacterized protein LOC116021713 [Ipomoea triloba]	-	-	-	-	-	GO:0031267//small GTPase binding	-	--
Iba_chr01aCG10480	2.17715	7.65255e-08	up	1.26317	0.0230272	up	1.96289	7.37804e-06	up	-0.913987	0.0032336	not_significant	-0.214263	0.995483	not_significant	0.699724	0.330362	not_significant	NAC021	XP_031119836.1 NAC domain-containing protein 21/22-like [Ipomoea triloba]	-	-	-	-	GO:0005575//cellular_component;GO:0005622//intracellular anatomical structure;GO:0005634//nucleus;GO:0043226//organelle;GO:0043227//membrane-bounded organelle;GO:0043229//intracellular organelle;GO:0043231//intracellular membrane-bounded organelle	GO:0003674//molecular_function;GO:0003676//nucleic acid binding;GO:0003677//DNA binding;GO:0003700//DNA-binding transcription factor activity;GO:0005488//binding;GO:0097159//organic cyclic compound binding;GO:0140110//transcription regulator activity;GO:1901363//heterocyclic compound binding	GO:0000003//reproduction;GO:0003006//developmental process involved in reproduction;GO:0006139//nucleobase-containing compound metabolic process;GO:0006351//transcription, DNA-templated;GO:0006355//regulation of transcription, DNA-templated;GO:0006725//cellular aromatic compound metabolic process;GO:0006807//nitrogen compound metabolic process;GO:0007154//cell communication;GO:0007165//signal tra…	NAC
Iba_chr01aCG1080	2.49162	5.64224e-234	up	1.83788	2.3541e-104	up	1.88978	2.66282e-82	up	-0.653739	3.31352e-31	not_significant	-0.601844	1.27625e-25	not_significant	0.0518946	0.954549	not_significant	PALA	XP_031119107.1 phenylalanine ammonia-lyase-like [Ipomoea triloba]	Metabolism;Metabolism;Metabolism;Metabolism	Global and overview maps;Global and overview maps;Biosynthesis of other secondary metabolites;Amino acid metabolism	ko01100//Metabolic pathways;ko01110//Biosynthesis of secondary metabolites;ko00940//Phenylpropanoid biosynthesis;ko00360//Phenylalanine metabolism	K10775;K10775;K10775;K10775	-	GO:0004397//histidine ammonia-lyase activity;GO:0016841//ammonia-lyase activity;GO:0050368//tyrosine 2,3-aminomutase activity	GO:0006548//histidine catabolic process;GO:0009058//biosynthetic process;GO:0009698//phenylpropanoid metabolic process	--
Iba_chr01aCG10870	1.0388	0.0424457	up	0.895323	0.0803808	not_significant	1.23247	0.00468925	up	-0.143474	0.978528	not_significant	0.193674	0.995483	not_significant	0.337148	0.995769	not_significant	GIP1	XP_031119580.1 GBF-interacting protein 1-like [Ipomoea triloba]	-	-	-	-	-	GO:0043130//ubiquitin binding	-	--
Iba_chr01aCG11130	0.619824	0.315415	not_significant	0.664559	0.124546	not_significant	1.18643	8.02919e-05	up	0.0447346	0.978528	not_significant	0.566608	0.0817125	not_significant	0.521874	0.368609	not_significant	TAF6B	XP_031117931.1 transcription initiation factor TFIID subunit 6-like [Ipomoea triloba]	Genetic Information Processing	Transcription	ko03022//Basal transcription factors	K03131	-	-	GO:0006352//DNA-templated transcription, initiation;GO:0006367//transcription initiation from RNA polymerase II promoter	--
Iba_chr01aCG11180	-1.68777	0.0417222	down	-0.75249	0.448333	not_significant	-1.07903	0.11231	not_significant	0.935281	0.779305	not_significant	0.608739	0.995483	not_significant	-0.326543	0.995769	not_significant	MAP65-1	XP_031119929.1 65-kDa microtubule-associated protein 1-like [Ipomoea triloba]	-	-	-	-	-	-	-	--
Iba_chr01aCG11380	-1.06151	2.62442e-06	down	-0.840848	0.000178109	not_significant	-1.18639	3.25976e-06	down	0.220662	0.755436	not_significant	-0.124878	0.995483	not_significant	-0.34554	0.805473	not_significant	--	XP_031111987.1 uncharacterized protein LOC116015961 [Ipomoea triloba]	-	-	-	-	-	-	-	--
Iba_chr01aCG1150	-1.66083	0.00433332	down	-2.46713	0.00030333	down	-1.37708	0.00702739	down	-0.806298	0.915202	not_significant	0.283749	0.995483	not_significant	1.09005	0.951569	not_significant	PIP2-1	XP_031119770.1 aquaporin PIP2-4-like [Ipomoea triloba]	-	-	-	-	GO:0016020//membrane	GO:0015267//channel activity	GO:0055085//transmembrane transport	--
Iba_chr01aCG11690	-1.05052	0.038786	down	-1.47202	0.00265406	down	-1.0592	0.0116617	down	-0.4215	0.978528	not_significant	-0.00868019	0.995483	not_significant	0.41282	0.995769	not_significant	TOR1	XP_031119998.1 microtubule-associated protein TORTIFOLIA1 [Ipomoea triloba]	-	-	-	-	GO:0030117//membrane coat	GO:0005515//protein binding	GO:0006886//intracellular protein transport;GO:0016192//vesicle-mediated transport	--
Iba_chr01aCG11700	-0.868596	0.149273	not_significant	-1.33784	0.0263734	down	-1.08445	0.0280904	down	-0.469243	0.978528	not_significant	-0.215856	0.995483	not_significant	0.253388	0.995769	not_significant	CHL	XP_031120000.1 chloroplastic lipocalin [Ipomoea triloba]	-	-	-	-	GO:0005575//cellular_component;GO:0005576//extracellular region;GO:0005615//extracellular space;GO:0005622//intracellular anatomical structure;GO:0005737//cytoplasm;GO:0005783//endoplasmic reticulum;GO:0005829//cytosol;GO:0005840//ribosome;GO:0009507//chloroplast;GO:0009534//chloroplast thylakoid;GO:0009535//chloroplast thylakoid membrane;GO:0009536//plastid;GO:0009543//chloroplast thylakoid lume…	GO:0003674//molecular_function;GO:0005488//binding;GO:0005496//steroid binding;GO:0008289//lipid binding;GO:0015485//cholesterol binding;GO:0032934//sterol binding;GO:0036094//small molecule binding;GO:0043178//alcohol binding;GO:0045735//nutrient reservoir activity;GO:0097159//organic cyclic compound binding	GO:0000003//reproduction;GO:0000302//response to reactive oxygen species;GO:0001101//response to acid chemical;GO:0001817//regulation of cytokine production;GO:0001818//negative regulation of cytokine production;GO:0001952//regulation of cell-matrix adhesion;GO:0001953//negative regulation of cell-matrix adhesion;GO:0002682//regulation of immune system process;GO:0002683//negative regulation of i…	--
Iba_chr01aCG11740	-2.29742	1.12142e-10	down	-2.02119	5.21961e-09	down	-2.01936	7.11837e-10	down	0.276221	0.978528	not_significant	0.278059	0.995483	not_significant	0.00183797	0.995769	not_significant	At5g25090	XP_031119476.1 early nodulin-like protein 1 [Ipomoea triloba]	-	-	-	-	-	GO:0009055//electron transfer activity	-	--
Iba_chr01aCG11780	8.49852	0.210011	not_significant	7.57238	0.467637	not_significant	9.28	0.021855	up	-0.926132	0.978528	not_significant	0.781481	0.995483	not_significant	1.70761	0.832818	not_significant	CYP83B1	XP_031119646.1 cytochrome P450 71A1-like [Ipomoea triloba]	-	-	-	-	-	GO:0005506//iron ion binding;GO:0016705//oxidoreductase activity, acting on paired donors, with incorporation or reduction of molecular oxygen;GO:0020037//heme binding	-	--
Iba_chr01aCG11790	3.04094	2.90302e-187	up	1.61656	2.70875e-38	up	3.0122	8.50394e-201	up	-1.42439	2.21643e-97	down	-0.0287455	0.995483	not_significant	1.39564	3.15718e-82	up	CYP83B1	XP_031119684.1 cytochrome P450 83B1-like [Ipomoea triloba]	-	-	-	-	-	GO:0005506//iron ion binding;GO:0016705//oxidoreductase activity, acting on paired donors, with incorporation or reduction of molecular oxygen;GO:0020037//heme binding	-	--
Iba_chr01aCG1180	-1.19772	0.0775247	not_significant	-1.78156	0.0234398	down	-1.55267	0.0205971	down	-0.583843	0.978528	not_significant	-0.354954	0.995483	not_significant	0.228889	0.995769	not_significant	PIP2-1	XP_031119551.1 aquaporin PIP2-1-like [Ipomoea triloba]	-	-	-	-	GO:0016020//membrane	GO:0015267//channel activity	GO:0055085//transmembrane transport	--
Iba_chr01aCG12000	1.41927	0.01005	up	0.104852	0.978063	not_significant	0.763632	0.559853	not_significant	-1.31442	0.000728967	down	-0.655643	0.340775	not_significant	0.65878	0.853369	not_significant	At4g27290	XP_031119298.1 G-type lectin S-receptor-like serine/threonine-protein kinase At4g27290 isoform X2 [Ipomoea triloba]	-	-	-	-	-	-	GO:0048544//recognition of pollen	--
Iba_chr01aCG12040	1.90709	0.000408872	up	0.663121	0.666648	not_significant	1.29025	0.11462	not_significant	-1.24397	0.00305505	down	-0.616842	0.534336	not_significant	0.627125	0.922289	not_significant	At4g27290	XP_019196344.1 PREDICTED: uncharacterized protein LOC109190332 [Ipomoea nil]	-	-	-	-	GO:0009986//cell surface	GO:0004222//metalloendopeptidase activity;GO:0004672//protein kinase activity;GO:0004674//protein serine/threonine kinase activity;GO:0005524//ATP binding	GO:0006468//protein phosphorylation;GO:0009271//phage shock;GO:0048544//recognition of pollen	--
Iba_chr01aCG12090	2.87323	0.00169445	up	1.99274	0.115622	not_significant	2.57842	0.0146388	up	-0.880487	0.393883	not_significant	-0.294811	0.995483	not_significant	0.585676	0.995769	not_significant	At4g27290	XP_031120494.1 G-type lectin S-receptor-like serine/threonine-protein kinase At4g27290 [Ipomoea triloba]	-	-	-	-	-	GO:0004672//protein kinase activity;GO:0004674//protein serine/threonine kinase activity;GO:0005524//ATP binding	GO:0006468//protein phosphorylation;GO:0048544//recognition of pollen	--
Iba_chr01aCG12290	-1.27094	1.51349e-47	down	-0.791297	2.17706e-22	not_significant	-1.19985	3.44426e-50	down	0.479646	1.70992e-07	not_significant	0.0710894	0.995483	not_significant	-0.408557	3.69353e-05	not_significant	--	XP_031117932.1 uncharacterized protein LOC116021621 [Ipomoea triloba]	-	-	-	-	-	-	-	--
Iba_chr01aCG12350	0.217726	0.985428	not_significant	1.05597	0.0509368	not_significant	-0.348235	0.389734	not_significant	0.838247	0.0179878	not_significant	-0.565961	0.881633	not_significant	-1.40421	0.000461045	down	At1g79820	XP_031120637.1 probable plastidic glucose transporter 2 [Ipomoea triloba]	-	-	-	-	GO:0005575//cellular_component;GO:0005622//intracellular anatomical structure;GO:0005737//cytoplasm;GO:0005768//endosome;GO:0005794//Golgi apparatus;GO:0005802//trans-Golgi network;GO:0005887//integral component of plasma membrane;GO:0009507//chloroplast;GO:0009526//plastid envelope;GO:0009536//plastid;GO:0009941//chloroplast envelope;GO:0012505//endomembrane system;GO:0016020//membrane;GO:001602…	GO:0003674//molecular_function;GO:0005215//transporter activity;GO:0008028//monocarboxylic acid transmembrane transporter activity;GO:0015114//phosphate ion transmembrane transporter activity;GO:0015295//solute:proton symporter activity;GO:0022857//transmembrane transporter activity;GO:0042910//xenobiotic transmembrane transporter activity;GO:0051119//sugar transmembrane transporter activity	GO:0006810//transport;GO:0006817//phosphate ion transport;GO:0006855//xenobiotic transmembrane transport;GO:0008150//biological_process;GO:0008643//carbohydrate transport;GO:0015718//monocarboxylic acid transport;GO:0042908//xenobiotic transport;GO:0051179//localization;GO:0051234//establishment of localization;GO:0055085//transmembrane transport;GO:0071702//organic substance transport	--
Iba_chr01aCG12400	-3.88274	4.20691e-194	down	-3.56072	1.32986e-198	down	-4.01094	8.87969e-230	down	0.322019	0.405952	not_significant	-0.128204	0.995483	not_significant	-0.450223	0.242209	not_significant	TIP2-1	XP_031119789.1 aquaporin TIP2-1-like [Ipomoea triloba]	-	-	-	-	GO:0016020//membrane	GO:0015267//channel activity	GO:0055085//transmembrane transport	--
Iba_chr01aCG12480	-0.861553	0.639188	not_significant	-10.6214	0.0096511	down	-3.35778	0.058756	not_significant	-9.75989	0.29576	not_significant	-2.49623	0.87174	not_significant	7.26366	0.995769	not_significant	--	XP_019196933.1 PREDICTED: uncharacterized protein LOC109190787 isoform X3 [Ipomoea nil]	-	-	-	-	-	-	GO:0006355//regulation of transcription, DNA-templated;GO:0034080//CENP-A containing nucleosome assembly	--
Iba_chr01aCG12500	-0.663714	1.94547e-17	not_significant	-1.38495	1.41975e-39	down	-0.744688	1.33601e-23	not_significant	-0.721235	1.70465e-07	not_significant	-0.0809743	0.995483	not_significant	0.640261	0.00230805	not_significant	ABCG36	XP_031120033.1 ABC transporter G family member 35-like [Ipomoea triloba]	-	-	-	-	GO:0005575//cellular_component;GO:0005887//integral component of plasma membrane;GO:0009380//excinuclease repair complex;GO:0009898//cytoplasmic side of plasma membrane;GO:0016020//membrane;GO:0016021//integral component of membrane;GO:0043190//ATP-binding cassette (ABC) transporter complex;GO:0055051//ATP-binding cassette (ABC) transporter complex, integrated substrate binding;GO:0055052//ATP-bi…	GO:0003674//molecular_function;GO:0003678//DNA helicase activity;GO:0003924//GTPase activity;GO:0005260//intracellularly ATP-gated chloride channel activity;GO:0005319//lipid transporter activity;GO:0005524//ATP binding;GO:0005525//GTP binding;GO:0009381//excinuclease ABC activity;GO:0015220//choline transmembrane transporter activity;GO:0015221//lipopolysaccharide transmembrane transporter activ…	GO:0000910//cytokinesis;GO:0006260//DNA replication;GO:0006289//nucleotide-excision repair;GO:0006810//transport;GO:0006817//phosphate ion transport;GO:0006824//cobalt ion transport;GO:0006869//lipid transport;GO:0007601//visual perception;GO:0008150//biological_process;GO:0008272//sulfate transport;GO:0015675//nickel cation transport;GO:0015689//molybdate ion transport;GO:0015706//nitrate transp…	--
Iba_chr01aCG12700	1.45858	1.05313e-05	up	1.15867	0.00103878	up	1.59093	7.76941e-07	up	-0.299906	0.752758	not_significant	0.132347	0.995483	not_significant	0.432253	0.762883	not_significant	ILL1	XP_031120648.1 IAA-amino acid hydrolase ILR1-like 1 [Ipomoea triloba]	-	-	-	-	-	GO:0004180//carboxypeptidase activity;GO:0004222//metalloendopeptidase activity;GO:0008777//acetylornithine deacetylase activity;GO:0009014//succinyl-diaminopimelate desuccinylase activity;GO:0016787//hydrolase activity	GO:0006508//proteolysis;GO:0006592//ornithine biosynthetic process;GO:0009089//lysine biosynthetic process via diaminopimelate	--
Iba_chr01aCG13110	2.54305	0.0489866	up	1.81579	0.297975	not_significant	1.58784	0.46068	not_significant	-0.727266	0.841188	not_significant	-0.955215	0.886073	not_significant	-0.227949	0.995769	not_significant	GLO4	XP_031119020.1 peroxisomal (S)-2-hydroxy-acid oxidase GLO4-like [Ipomoea triloba]	Metabolism;Metabolism;Metabolism;Cellular Processes;Metabolism	Global and overview maps;Global and overview maps;Global and overview maps;Transport and catabolism;Carbohydrate metabolism	ko01100//Metabolic pathways;ko01110//Biosynthesis of secondary metabolites;ko01200//Carbon metabolism;ko04146//Peroxisome;ko00630//Glyoxylate and dicarboxylate metabolism	K11517;K11517;K11517;K11517;K11517	GO:0005737//cytoplasm	GO:0003824//catalytic activity;GO:0003920//GMP reductase activity;GO:0003938//IMP dehydrogenase activity;GO:0004452//isopentenyl-diphosphate delta-isomerase activity;GO:0015930//glutamate synthase activity;GO:0016491//oxidoreductase activity;GO:0016627//oxidoreductase activity, acting on the CH-CH group of donors;GO:0016638//oxidoreductase activity, acting on the CH-NH2 group of donors;GO:0018580…	GO:0000105//histidine biosynthetic process;GO:0006537//glutamate biosynthetic process;GO:0008299//isoprenoid biosynthetic process;GO:0009152//purine ribonucleotide biosynthetic process;GO:0015950//purine nucleotide interconversion	--
Iba_chr01aCG13120	-1.23888	6.93593e-66	down	-1.20541	9.55526e-63	down	-1.45796	8.25087e-97	down	0.0334738	0.694015	not_significant	-0.219082	0.23391	not_significant	-0.252555	0.00336825	not_significant	KAS2	XP_031119495.1 3-oxoacyl-[acyl-carrier-protein] synthase II, chloroplastic-like [Ipomoea triloba]	Metabolism;Metabolism;Metabolism;Metabolism	Global and overview maps;Global and overview maps;Lipid metabolism;Metabolism of cofactors and vitamins	ko01100//Metabolic pathways;ko01212//Fatty acid metabolism;ko00061//Fatty acid biosynthesis;ko00780//Biotin metabolism	K09458;K09458;K09458;K09458	GO:0005575//cellular_component;GO:0005622//intracellular anatomical structure;GO:0005737//cytoplasm;GO:0009507//chloroplast;GO:0009532//plastid stroma;GO:0009536//plastid;GO:0009570//chloroplast stroma;GO:0043226//organelle;GO:0043227//membrane-bounded organelle;GO:0043229//intracellular organelle;GO:0043231//intracellular membrane-bounded organelle	GO:0003674//molecular_function;GO:0003824//catalytic activity;GO:0003985//acetyl-CoA C-acetyltransferase activity;GO:0003988//acetyl-CoA C-acyltransferase activity;GO:0004312//fatty acid synthase activity;GO:0004315//3-oxoacyl-[acyl-carrier-protein] synthase activity;GO:0016740//transferase activity;GO:0016746//acyltransferase activity;GO:0016747//acyltransferase activity, transferring groups oth…	GO:0000003//reproduction;GO:0003006//developmental process involved in reproduction;GO:0006082//organic acid metabolic process;GO:0006281//DNA repair;GO:0006629//lipid metabolic process;GO:0006631//fatty acid metabolic process;GO:0006633//fatty acid biosynthetic process;GO:0006636//unsaturated fatty acid biosynthetic process;GO:0006950//response to stress;GO:0007275//multicellular organism develo…	--
Iba_chr01aCG13180	-1.43793	2.54787e-18	down	-1.17913	2.24069e-15	down	-0.70312	2.74633e-10	not_significant	0.2588	0.421565	not_significant	0.734812	0.0217584	not_significant	0.476013	0.475861	not_significant	PMEU1	XP_031119062.1 pectinesterase-like [Ipomoea triloba]	Metabolism;Metabolism	Global and overview maps;Carbohydrate metabolism	ko01100//Metabolic pathways;ko00040//Pentose and glucuronate interconversions	K01051;K01051	GO:0005575//cellular_component;GO:0005576//extracellular region;GO:0005618//cell wall;GO:0030312//external encapsulating structure;GO:0071944//cell periphery	GO:0003674//molecular_function;GO:0003824//catalytic activity;GO:0004857//enzyme inhibitor activity;GO:0016787//hydrolase activity;GO:0016788//hydrolase activity, acting on ester bonds;GO:0030234//enzyme regulator activity;GO:0030599//pectinesterase activity;GO:0045330//aspartyl esterase activity;GO:0046910//pectinesterase inhibitor activity;GO:0052689//carboxylic ester hydrolase activity;GO:0090…	GO:0000272//polysaccharide catabolic process;GO:0005975//carbohydrate metabolic process;GO:0005976//polysaccharide metabolic process;GO:0008150//biological_process;GO:0008152//metabolic process;GO:0009056//catabolic process;GO:0009057//macromolecule catabolic process;GO:0009987//cellular process;GO:0010393//galacturonan metabolic process;GO:0016043//cellular component organization;GO:0016052//car…	--
Iba_chr01aCG13250	1.79756	1.9751e-14	up	1.42989	9.85251e-09	up	2.04799	1.55049e-18	up	-0.367664	0.19403	not_significant	0.250434	0.845588	not_significant	0.618098	0.029947	not_significant	PGDH2	XP_031118760.1 D-3-phosphoglycerate dehydrogenase 2, chloroplastic-like [Ipomoea triloba]	Metabolism;Metabolism;Metabolism;Metabolism;Metabolism;Metabolism	Global and overview maps;Global and overview maps;Global and overview maps;Global and overview maps;Amino acid metabolism;Amino acid metabolism	ko01100//Metabolic pathways;ko01110//Biosynthesis of secondary metabolites;ko01200//Carbon metabolism;ko01230//Biosynthesis of amino acids;ko00270//Cysteine and methionine metabolism;ko00260//Glycine, serine and threonine metabolism	K00058;K00058;K00058;K00058;K00058;K00058	GO:0005575//cellular_component;GO:0005622//intracellular anatomical structure;GO:0005634//nucleus;GO:0005737//cytoplasm;GO:0005829//cytosol;GO:0009507//chloroplast;GO:0009532//plastid stroma;GO:0009536//plastid;GO:0009570//chloroplast stroma;GO:0043226//organelle;GO:0043227//membrane-bounded organelle;GO:0043229//intracellular organelle;GO:0043231//intracellular membrane-bounded organelle	GO:0000166//nucleotide binding;GO:0003674//molecular_function;GO:0003824//catalytic activity;GO:0003941//L-serine ammonia-lyase activity;GO:0004617//phosphoglycerate dehydrogenase activity;GO:0005488//binding;GO:0016491//oxidoreductase activity;GO:0016614//oxidoreductase activity, acting on CH-OH group of donors;GO:0016616//oxidoreductase activity, acting on the CH-OH group of donors, NAD or NADP…	GO:0006082//organic acid metabolic process;GO:0006094//gluconeogenesis;GO:0006520//cellular amino acid metabolic process;GO:0006563//L-serine metabolic process;GO:0006564//L-serine biosynthetic process;GO:0006565//L-serine catabolic process;GO:0006807//nitrogen compound metabolic process;GO:0008150//biological_process;GO:0008152//metabolic process;GO:0008652//cellular amino acid biosynthetic proc…	--
Iba_chr01aCG13260	0.542968	0.762654	not_significant	-0.976957	0.0694	not_significant	-0.377766	0.327903	not_significant	-1.51993	0.00151974	down	-0.920734	0.222971	not_significant	0.599191	0.995769	not_significant	GLR2.7	XP_031118946.1 glutamate receptor 2.1-like isoform X1 [Ipomoea triloba]	-	-	-	-	GO:0016020//membrane	GO:0004970//ionotropic glutamate receptor activity;GO:0015276//ligand-gated ion channel activity	-	--
Iba_chr01aCG13320	1.39576	4.4644e-24	up	1.17181	4.10672e-18	up	1.3856	4.47912e-22	up	-0.223954	0.370628	not_significant	-0.01016	0.995483	not_significant	0.213794	0.995769	not_significant	RCF3	XP_031119249.1 KH domain-containing protein HEN4 [Ipomoea triloba]	-	-	-	-	GO:0022627//cytosolic small ribosomal subunit	GO:0003723//RNA binding;GO:0003735//structural constituent of ribosome;GO:0004521//endoribonuclease activity;GO:0004654//polyribonucleotide nucleotidyltransferase activity	GO:0006402//mRNA catabolic process;GO:0006412//translation	--
Iba_chr01aCG13600	-0.444017	4.92221e-11	not_significant	-1.00495	5.83605e-27	down	-0.549614	3.3227e-14	not_significant	-0.560934	1.55566e-05	not_significant	-0.105597	0.958063	not_significant	0.455338	0.12098	not_significant	GINT1	XP_031119248.1 glucosamine inositolphosphorylceramide transferase 1-like [Ipomoea triloba]	-	-	-	-	GO:0016021//integral component of membrane	GO:0004553//hydrolase activity, hydrolyzing O-glycosyl compounds;GO:0016757//glycosyltransferase activity	GO:0005975//carbohydrate metabolic process	--
Iba_chr01aCG13610	-1.1524	4.97206e-20	down	-0.911409	3.27864e-13	not_significant	-0.575094	7.84067e-10	not_significant	0.240994	0.184612	not_significant	0.577309	0.0209197	not_significant	0.336315	0.85573	not_significant	VTE5	XP_031118353.1 probable phytol kinase 1, chloroplastic [Ipomoea triloba]	-	-	-	-	-	-	-	--
Iba_chr01aCG13670	1.21456	8.38978e-16	up	1.07296	6.02236e-14	up	1.12902	1.72604e-12	up	-0.141595	0.978528	not_significant	-0.0855411	0.940513	not_significant	0.0560539	0.995769	not_significant	MDH1	XP_031119990.1 malate dehydrogenase [NADP], chloroplastic [Ipomoea triloba]	-	-	-	-	GO:0005737//cytoplasm	GO:0004459//L-lactate dehydrogenase activity;GO:0016491//oxidoreductase activity;GO:0016616//oxidoreductase activity, acting on the CH-OH group of donors, NAD or NADP as acceptor;GO:0030060//L-malate dehydrogenase activity	GO:0006099//tricarboxylic acid cycle	--
Iba_chr01aCG13850	-1.02439	0.00436506	down	0.0680747	0.936413	not_significant	0.286837	0.973458	not_significant	1.09246	0.342165	not_significant	1.31122	0.00752963	up	0.218762	0.995769	not_significant	At5g03900	XP_031119147.1 uncharacterized protein At5g03900, chloroplastic [Ipomoea triloba]	-	-	-	-	-	-	-	--
Iba_chr01aCG14290	1.07884	0.00381115	up	1.29615	2.80821e-06	up	1.05149	0.00709607	up	0.217303	0.261144	not_significant	-0.0273502	0.995483	not_significant	-0.244653	0.237751	not_significant	--	XP_031119931.1 uncharacterized protein LOC116023100 isoform X1 [Ipomoea triloba]	-	-	-	-	-	-	-	--
Iba_chr01aCG14600	2.40246	3.17915e-76	up	1.62065	1.10526e-29	up	2.56449	1.44881e-90	up	-0.781812	2.79742e-20	not_significant	0.162037	0.77245	not_significant	0.943849	1.78667e-20	not_significant	DUR3	XP_019152696.1 PREDICTED: urea-proton symporter DUR3 [Ipomoea nil]	-	-	-	-	GO:0005575//cellular_component;GO:0005622//intracellular anatomical structure;GO:0005737//cytoplasm;GO:0005783//endoplasmic reticulum;GO:0005886//plasma membrane;GO:0005887//integral component of plasma membrane;GO:0012505//endomembrane system;GO:0016020//membrane;GO:0016021//integral component of membrane;GO:0031224//intrinsic component of membrane;GO:0031226//intrinsic component of plasma membr…	GO:0003674//molecular_function;GO:0005215//transporter activity;GO:0005298//proline:sodium symporter activity;GO:0008324//cation transmembrane transporter activity;GO:0008519//ammonium transmembrane transporter activity;GO:0015075//ion transmembrane transporter activity;GO:0015101//organic cation transmembrane transporter activity;GO:0015203//polyamine transmembrane transporter activity;GO:001520…	GO:0006807//nitrogen compound metabolic process;GO:0006810//transport;GO:0006811//ion transport;GO:0006812//cation transport;GO:0006950//response to stress;GO:0006995//cellular response to nitrogen starvation;GO:0007154//cell communication;GO:0008150//biological_process;GO:0008152//metabolic process;GO:0009056//catabolic process;GO:0009267//cellular response to starvation;GO:0009605//response to …	--
Iba_chr01aCG14610	2.29297	8.44784e-15	up	1.90896	7.81544e-10	up	2.00326	6.61861e-10	up	-0.384005	0.281328	not_significant	-0.289707	0.514028	not_significant	0.0942974	0.995769	not_significant	--	-	-	-	-	-	-	-	-	--
Iba_chr01aCG14630	0.738744	1.01363e-07	not_significant	-0.0390463	0.107145	not_significant	1.04173	1.73944e-18	up	-0.77779	6.44273e-21	not_significant	0.302988	0.0167674	not_significant	1.08078	2.26455e-30	up	--	XP_031119503.1 uncharacterized protein LOC116022778 isoform X1 [Ipomoea triloba]	-	-	-	-	GO:0005575//cellular_component;GO:0042721//TIM22 mitochondrial import inner membrane insertion complex	GO:0003674//molecular_function	GO:0030152//bacteriocin biosynthetic process	--
Iba_chr01aCG14700	-0.511925	8.83175e-05	not_significant	-1.09657	8.81455e-11	down	-0.547187	3.92587e-05	not_significant	-0.584642	0.0404182	not_significant	-0.0352612	0.995483	not_significant	0.549381	0.452834	not_significant	--	XP_031119676.1 glycine-rich protein A3-like [Ipomoea triloba]	-	-	-	-	-	GO:0003700//DNA-binding transcription factor activity	GO:0006355//regulation of transcription, DNA-templated	--
Iba_chr01aCG14800	-0.710128	0.0546633	not_significant	-1.02089	0.0127271	down	-0.324602	0.243782	not_significant	-0.310763	0.978528	not_significant	0.385525	0.995483	not_significant	0.696288	0.817004	not_significant	trpB2	XP_031119394.1 uncharacterized protein LOC116022704 [Ipomoea triloba]	Metabolism;Metabolism;Metabolism;Metabolism;Metabolism	Global and overview maps;Global and overview maps;Global and overview maps;Amino acid metabolism;Amino acid metabolism	ko01100//Metabolic pathways;ko01110//Biosynthesis of secondary metabolites;ko01230//Biosynthesis of amino acids;ko00260//Glycine, serine and threonine metabolism;ko00400//Phenylalanine, tyrosine and tryptophan biosynthesis	K06001;K06001;K06001;K06001;K06001	-	GO:0003674//molecular_function;GO:0003824//catalytic activity;GO:0004124//cysteine synthase activity;GO:0004834//tryptophan synthase activity;GO:0005488//binding;GO:0016829//lyase activity;GO:0016835//carbon-oxygen lyase activity;GO:0016836//hydro-lyase activity;GO:0019842//vitamin binding;GO:0030170//pyridoxal phosphate binding;GO:0036094//small molecule binding;GO:0043167//ion binding;GO:004316…	GO:0000162//tryptophan biosynthetic process;GO:0006082//organic acid metabolic process;GO:0006520//cellular amino acid metabolic process;GO:0006535//cysteine biosynthetic process from serine;GO:0006568//tryptophan metabolic process;GO:0006576//cellular biogenic amine metabolic process;GO:0006586//indolalkylamine metabolic process;GO:0006725//cellular aromatic compound metabolic process;GO:0006807…	--
Iba_chr01aCG14840	-2.2064	0.000503779	down	-2.56631	0.000131696	down	-2.40523	1.9505e-05	down	-0.359902	0.978528	not_significant	-0.198824	0.995483	not_significant	0.161078	0.996006	not_significant	PAE8	XP_031118810.1 pectin acetylesterase 8-like [Ipomoea triloba]	-	-	-	-	-	GO:0016787//hydrolase activity	-	--
Iba_chr01aCG14850	-2.043	1.36209e-12	down	-2.59469	2.03453e-16	down	-1.98888	4.70548e-12	down	-0.551692	0.818027	not_significant	0.0541216	0.996831	not_significant	0.605813	0.995769	not_significant	PAE8	XP_031118814.1 pectin acetylesterase 8-like [Ipomoea triloba]	-	-	-	-	-	GO:0016787//hydrolase activity	-	--
Iba_chr01aCG15030	3.5827	0	up	3.52302	0	up	3.14091	3.18013e-200	up	-0.0596788	0.978528	not_significant	-0.441783	5.58858e-16	not_significant	-0.382104	1.22955e-19	not_significant	Os01g0794400	XP_031119884.1 probable nucleoredoxin 2 [Ipomoea triloba]	-	-	-	-	GO:0005737//cytoplasm	GO:0003756//protein disulfide isomerase activity;GO:0015036//disulfide oxidoreductase activity	GO:0006457//protein folding;GO:0035556//intracellular signal transduction	--
Iba_chr01aCG15050	-4.17498	0.0728175	not_significant	-4.13012	0.0714261	not_significant	-4.49691	0.0486216	down	0.0448542	0.999923	not_significant	-0.321928	0.995483	not_significant	-0.366782	0.995769	not_significant	RKD2	XP_031101770.1 protein RKD4-like [Ipomoea triloba]	-	-	-	-	-	GO:0003677//DNA binding;GO:0003700//DNA-binding transcription factor activity;GO:0016987//sigma factor activity	GO:0006352//DNA-templated transcription, initiation;GO:0006355//regulation of transcription, DNA-templated	Nin-like
Iba_chr01aCG15060	1.37278	0.0207351	up	1.80726	1.19287e-05	up	1.52712	0.00380825	up	0.434478	0.232262	not_significant	0.154336	0.995483	not_significant	-0.280142	0.703716	not_significant	ATL23	XP_031118485.1 E3 ubiquitin-protein ligase ATL23-like [Ipomoea triloba]	-	-	-	-	GO:0000109//nucleotide-excision repair complex;GO:0005680//anaphase-promoting complex	GO:0008270//zinc ion binding;GO:0046872//metal ion binding;GO:0061630//ubiquitin protein ligase activity;GO:0097602//cullin family protein binding	GO:0006289//nucleotide-excision repair;GO:0031145//anaphase-promoting complex-dependent catabolic process	--
Iba_chr01aCG1510	1.51461	0.0146078	up	1.58993	0.00265406	up	1.60194	0.00848135	up	0.0753261	0.978528	not_significant	0.087331	0.995483	not_significant	0.0120049	0.995769	not_significant	NCL	XP_031119759.1 sodium/calcium exchanger NCL-like [Ipomoea triloba]	-	-	-	-	GO:0016021//integral component of membrane	GO:0005509//calcium ion binding	GO:0055085//transmembrane transport	--
Iba_chr01aCG15140	-2.05912	1.01306e-72	down	-2.25835	1.18654e-87	down	-2.01889	6.05608e-78	down	-0.199228	0.978528	not_significant	0.0402308	0.996876	not_significant	0.239459	0.995769	not_significant	--	XP_031111570.1 uncharacterized protein LOC116015603 [Ipomoea triloba]	-	-	-	-	-	-	-	--
Iba_chr01aCG15160	-3.41326	0.0594183	not_significant	-9.66118	0.00422234	down	-9.66118	0.00225635	down	-6.24793	0.978528	not_significant	-6.24793	0.995483	not_significant	0	1	not_significant	SYT2	XP_031119988.1 synaptotagmin-2-like [Ipomoea triloba]	-	-	-	-	GO:0000139//Golgi membrane;GO:0005575//cellular_component;GO:0005622//intracellular anatomical structure;GO:0005737//cytoplasm;GO:0005783//endoplasmic reticulum;GO:0005789//endoplasmic reticulum membrane;GO:0005794//Golgi apparatus;GO:0005886//plasma membrane;GO:0012505//endomembrane system;GO:0016020//membrane;GO:0016021//integral component of membrane;GO:0031090//organelle membrane;GO:0031224//…	GO:0003674//molecular_function;GO:0005488//binding;GO:0008289//lipid binding;GO:0043167//ion binding;GO:0043169//cation binding;GO:0046872//metal ion binding	GO:0002790//peptide secretion;GO:0006810//transport;GO:0006869//lipid transport;GO:0008104//protein localization;GO:0008150//biological_process;GO:0009306//protein secretion;GO:0009987//cellular process;GO:0010876//lipid localization;GO:0015031//protein transport;GO:0015833//peptide transport;GO:0022406//membrane docking;GO:0032940//secretion by cell;GO:0033036//macromolecule localization;GO:0042…	--
Iba_chr01aCG15200	-5.43393	3.86806e-16	down	-4.10942	1.64228e-18	down	-5.24548	8.35128e-19	down	1.32451	0.754895	not_significant	0.188445	0.995483	not_significant	-1.13606	0.995769	not_significant	TLP1	XP_031118517.1 thaumatin-like protein 1 [Ipomoea triloba]	-	-	-	-	-	GO:0046983//protein dimerization activity	GO:0006950//response to stress;GO:0006952//defense response;GO:0008150//biological_process;GO:0009605//response to external stimulus;GO:0009607//response to biotic stimulus;GO:0009617//response to bacterium;GO:0009719//response to endogenous stimulus;GO:0009723//response to ethylene;GO:0009725//response to hormone;GO:0010033//response to organic substance;GO:0042221//response to chemical;GO:00432…	--
Iba_chr01aCG15260	-3.31889	0.060471	not_significant	-11.1111	0.00525589	down	-3.32323	0.0459844	down	-7.79225	0.978528	not_significant	-0.00434547	0.997513	not_significant	7.7879	0.995769	not_significant	--	KAB2636764.1 tubulin beta-1 chain-like [Pyrus ussuriensis x Pyrus communis]	-	-	-	-	-	-	-	--
Iba_chr01aCG1530	-0.286771	0.0532089	not_significant	-0.723807	0.0012948	not_significant	-1.34689	6.1794e-10	down	-0.437036	0.408552	not_significant	-1.06012	0.000556604	down	-0.623088	0.103178	not_significant	NCL	XP_031119537.1 sodium/calcium exchanger NCL-like [Ipomoea triloba]	-	-	-	-	GO:0016021//integral component of membrane	GO:0005509//calcium ion binding;GO:0015368//calcium:cation antiporter activity	GO:0006816//calcium ion transport;GO:0055085//transmembrane transport	--
Iba_chr01aCG15310	1.50654	4.83233e-07	up	0.986719	0.00927015	not_significant	1.41358	1.64349e-05	up	-0.519816	0.106945	not_significant	-0.0929524	0.995483	not_significant	0.426864	0.823725	not_significant	trmt6	XP_031118360.1 tRNA (adenine(58)-N(1))-methyltransferase non-catalytic subunit trm6 [Ipomoea triloba]	-	-	-	-	GO:0005575//cellular_component;GO:0005622//intracellular anatomical structure;GO:0005634//nucleus;GO:0005654//nucleoplasm;GO:0005737//cytoplasm;GO:0031515//tRNA (m1A) methyltransferase complex;GO:0031974//membrane-enclosed lumen;GO:0031981//nuclear lumen;GO:0032991//protein-containing complex;GO:0034708//methyltransferase complex;GO:0043226//organelle;GO:0043227//membrane-bounded organelle;GO:004…	GO:0000049//tRNA binding;GO:0003674//molecular_function;GO:0003676//nucleic acid binding;GO:0003723//RNA binding;GO:0003824//catalytic activity;GO:0005488//binding;GO:0008168//methyltransferase activity;GO:0008173//RNA methyltransferase activity;GO:0008175//tRNA methyltransferase activity;GO:0008757//S-adenosylmethionine-dependent methyltransferase activity;GO:0016426//tRNA (adenine) methyltransf…	GO:0001510//RNA methylation;GO:0006139//nucleobase-containing compound metabolic process;GO:0006396//RNA processing;GO:0006399//tRNA metabolic process;GO:0006400//tRNA modification;GO:0006725//cellular aromatic compound metabolic process;GO:0006807//nitrogen compound metabolic process;GO:0007154//cell communication;GO:0007267//cell-cell signaling;GO:0008033//tRNA processing;GO:0008150//biological…	--
Iba_chr01aCG15330	-2.35183	9.11983e-13	down	-2.05427	2.42189e-10	down	-2.49069	2.97561e-12	down	0.297558	0.945261	not_significant	-0.138859	0.995483	not_significant	-0.436417	0.995769	not_significant	SPA	XP_031118376.1 protein SPA, chloroplastic [Ipomoea triloba]	-	-	-	-	-	-	-	--
Iba_chr01aCG15350	-2.29355	0.000216013	down	-1.80562	0.00269804	down	-2.43771	2.53804e-05	down	0.487933	0.978528	not_significant	-0.144159	0.995483	not_significant	-0.632092	0.995769	not_significant	At1g19940	XP_031119486.1 endoglucanase 2-like [Ipomoea triloba]	-	-	-	-	GO:0005575//cellular_component;GO:0005576//extracellular region	GO:0003674//molecular_function;GO:0003824//catalytic activity;GO:0004553//hydrolase activity, hydrolyzing O-glycosyl compounds;GO:0008810//cellulase activity;GO:0016787//hydrolase activity;GO:0016798//hydrolase activity, acting on glycosyl bonds	GO:0000272//polysaccharide catabolic process;GO:0005975//carbohydrate metabolic process;GO:0005976//polysaccharide metabolic process;GO:0006073//cellular glucan metabolic process;GO:0008150//biological_process;GO:0008152//metabolic process;GO:0009056//catabolic process;GO:0009057//macromolecule catabolic process;GO:0009251//glucan catabolic process;GO:0009987//cellular process;GO:0016043//cellula…	--
Iba_chr01aCG15430	1.8685	1.12608e-42	up	0.455733	0.170669	not_significant	0.984897	5.68661e-06	not_significant	-1.41277	1.24885e-50	down	-0.883605	4.15337e-18	not_significant	0.529164	0.0236533	not_significant	At4g24160	XP_031120022.1 probable 1-acylglycerol-3-phosphate O-acyltransferase [Ipomoea triloba]	-	-	-	-	GO:0005575//cellular_component;GO:0005622//intracellular anatomical structure;GO:0005737//cytoplasm;GO:0005777//peroxisome;GO:0042579//microbody;GO:0043226//organelle;GO:0043227//membrane-bounded organelle;GO:0043229//intracellular organelle;GO:0043231//intracellular membrane-bounded organelle	GO:0003674//molecular_function;GO:0003824//catalytic activity;GO:0003841//1-acylglycerol-3-phosphate O-acyltransferase activity;GO:0004301//epoxide hydrolase activity;GO:0004414//homoserine O-acetyltransferase activity;GO:0004620//phospholipase activity;GO:0004623//phospholipase A2 activity;GO:0008374//O-acyltransferase activity;GO:0016298//lipase activity;GO:0016411//acylglycerol O-acyltransfera…	GO:0006112//energy reserve metabolic process;GO:0006629//lipid metabolic process;GO:0006644//phospholipid metabolic process;GO:0006793//phosphorus metabolic process;GO:0006796//phosphate-containing compound metabolic process;GO:0008150//biological_process;GO:0008152//metabolic process;GO:0008610//lipid biosynthetic process;GO:0008654//phospholipid biosynthetic process;GO:0009058//biosynthetic pro…	--
Iba_chr01aCG1550	2.36568	5.75091e-58	up	1.66185	1.09965e-25	up	2.16562	3.04806e-47	up	-0.703833	7.82227e-12	not_significant	-0.200062	0.179961	not_significant	0.50377	0.00282028	not_significant	--	-	-	-	-	-	-	-	-	--
Iba_chr01aCG15520	1.23542	2.82843e-55	up	1.25462	8.3495e-71	up	1.52388	7.76667e-83	up	0.0192046	0.0897403	not_significant	0.288462	4.40972e-07	not_significant	0.269257	0.0316514	not_significant	RD19A	XP_031118443.1 cysteine proteinase 15A-like [Ipomoea triloba]	Organismal Systems	Environmental adaptation	ko04626//Plant-pathogen interaction	K01373	GO:0000323//lytic vacuole;GO:0005575//cellular_component;GO:0005576//extracellular region;GO:0005615//extracellular space;GO:0005622//intracellular anatomical structure;GO:0005737//cytoplasm;GO:0005764//lysosome;GO:0005773//vacuole;GO:0043226//organelle;GO:0043227//membrane-bounded organelle;GO:0043229//intracellular organelle;GO:0043231//intracellular membrane-bounded organelle	GO:0003674//molecular_function;GO:0003824//catalytic activity;GO:0004175//endopeptidase activity;GO:0004197//cysteine-type endopeptidase activity;GO:0008233//peptidase activity;GO:0008234//cysteine-type peptidase activity;GO:0016787//hydrolase activity;GO:0140096//catalytic activity, acting on a protein	GO:0006508//proteolysis;GO:0006807//nitrogen compound metabolic process;GO:0008150//biological_process;GO:0008152//metabolic process;GO:0009056//catabolic process;GO:0009057//macromolecule catabolic process;GO:0009987//cellular process;GO:0019538//protein metabolic process;GO:0030163//protein catabolic process;GO:0043170//macromolecule metabolic process;GO:0044237//cellular metabolic process;GO:0…	--
Iba_chr01aCG15590	0.789574	0.0265177	not_significant	1.23621	6.70692e-09	up	1.27238	1.01675e-07	up	0.446638	0.00126698	not_significant	0.482807	0.0773318	not_significant	0.0361694	0.995769	not_significant	Os03g0799700	XP_031118250.1 probable GTP-binding protein OBGC2 [Ipomoea triloba]	-	-	-	-	GO:0005575//cellular_component;GO:0005622//intracellular anatomical structure;GO:0005737//cytoplasm	GO:0000166//nucleotide binding;GO:0000287//magnesium ion binding;GO:0001882//nucleoside binding;GO:0001883//purine nucleoside binding;GO:0003674//molecular_function;GO:0003824//catalytic activity;GO:0003924//GTPase activity;GO:0005488//binding;GO:0005525//GTP binding;GO:0016462//pyrophosphatase activity;GO:0016787//hydrolase activity;GO:0016817//hydrolase activity, acting on acid anhydrides;GO:00…	GO:0008150//biological_process;GO:0042254//ribosome biogenesis	--
Iba_chr01aCG15630	1.28003	6.09993e-192	up	1.30086	1.85786e-252	up	1.64585	1.08563e-271	up	0.0208274	0.0108775	not_significant	0.365822	1.85054e-22	not_significant	0.344995	5.95314e-10	not_significant	RD19A	XP_031118443.1 cysteine proteinase 15A-like [Ipomoea triloba]	Organismal Systems	Environmental adaptation	ko04626//Plant-pathogen interaction	K01373	GO:0000323//lytic vacuole;GO:0005575//cellular_component;GO:0005576//extracellular region;GO:0005615//extracellular space;GO:0005622//intracellular anatomical structure;GO:0005737//cytoplasm;GO:0005764//lysosome;GO:0005773//vacuole;GO:0019031//viral envelope;GO:0043226//organelle;GO:0043227//membrane-bounded organelle;GO:0043229//intracellular organelle;GO:0043231//intracellular membrane-bounded …	GO:0003674//molecular_function;GO:0003824//catalytic activity;GO:0004175//endopeptidase activity;GO:0004197//cysteine-type endopeptidase activity;GO:0008233//peptidase activity;GO:0008234//cysteine-type peptidase activity;GO:0016787//hydrolase activity;GO:0140096//catalytic activity, acting on a protein	GO:0006508//proteolysis;GO:0006807//nitrogen compound metabolic process;GO:0008150//biological_process;GO:0008152//metabolic process;GO:0009056//catabolic process;GO:0009057//macromolecule catabolic process;GO:0009987//cellular process;GO:0019538//protein metabolic process;GO:0030163//protein catabolic process;GO:0043170//macromolecule metabolic process;GO:0044237//cellular metabolic process;GO:0…	--
Iba_chr01aCG15640	-1.98295	0.00089662	down	-4.57382	2.66756e-06	down	-3.74569	4.38186e-07	down	-2.59087	0.290988	not_significant	-1.76274	0.706933	not_significant	0.828132	0.995769	not_significant	EPS1	KAF9668543.1 hypothetical protein SADUNF_Sadunf14G0014400 [Salix dunnii]	-	-	-	-	-	GO:0016747//acyltransferase activity, transferring groups other than amino-acyl groups	-	--
Iba_chr01aCG15680	1.08583	0.148904	not_significant	1.28557	0.0113961	up	0.697217	0.650719	not_significant	0.199741	0.912814	not_significant	-0.388608	0.995483	not_significant	-0.588349	0.376473	not_significant	Os03g0799700	XP_031118250.1 probable GTP-binding protein OBGC2 [Ipomoea triloba]	-	-	-	-	GO:0005575//cellular_component;GO:0005622//intracellular anatomical structure;GO:0005737//cytoplasm	GO:0000166//nucleotide binding;GO:0000287//magnesium ion binding;GO:0001882//nucleoside binding;GO:0001883//purine nucleoside binding;GO:0003674//molecular_function;GO:0003824//catalytic activity;GO:0003924//GTPase activity;GO:0005488//binding;GO:0005525//GTP binding;GO:0016462//pyrophosphatase activity;GO:0016787//hydrolase activity;GO:0016817//hydrolase activity, acting on acid anhydrides;GO:00…	GO:0008150//biological_process;GO:0042254//ribosome biogenesis	--
Iba_chr01aCG15760	-1.71959	1.26586e-06	down	-1.09221	0.000640586	down	-1.16673	2.73186e-05	down	0.62738	0.392682	not_significant	0.552863	0.995483	not_significant	-0.0745171	0.995769	not_significant	--	-	-	-	-	-	-	-	-	--
Iba_chr01aCG15900	-2.63817	0.021232	down	-0.854238	0.476804	not_significant	0.454041	0.954083	not_significant	1.78394	0.488565	not_significant	3.09221	0.035855	up	1.30828	0.69577	not_significant	--	XP_031117957.1 uncharacterized protein LOC116021644 [Ipomoea triloba]	-	-	-	-	-	-	-	--
Iba_chr01aCG16020	-2.30704	0.0156678	down	-0.834524	0.419029	not_significant	-1.91313	0.0235467	down	1.47252	0.516055	not_significant	0.393914	0.995483	not_significant	-1.0786	0.920845	not_significant	--	-	-	-	-	-	-	-	-	--
Iba_chr01aCG16030	-0.598397	0.144927	not_significant	-0.629944	0.17738	not_significant	-1.09109	0.00603421	down	-0.0315465	0.985772	not_significant	-0.492696	0.995483	not_significant	-0.461149	0.922289	not_significant	--	XP_031119103.1 uncharacterized protein LOC116022510 [Ipomoea triloba]	-	-	-	-	-	GO:0050661//NADP binding	-	--
Iba_chr01aCG16180	-0.332363	0.682076	not_significant	-1.77132	0.0208891	down	-0.807044	0.251592	not_significant	-1.43896	0.247165	not_significant	-0.47468	0.995483	not_significant	0.96428	0.995769	not_significant	GAF1	XP_031119078.1 zinc finger protein ENHYDROUS-like [Ipomoea triloba]	-	-	-	-	-	-	-	C2H2
Iba_chr01aCG16220	-9.85798	0.0353743	down	-1.10755	0.581738	not_significant	-6.53605	0.021894	down	8.75043	0.798061	not_significant	3.32193	1	not_significant	-5.4285	0.854088	not_significant	At1g19340	XP_019153070.1 PREDICTED: methyltransferase-like protein 2 isoform X1 [Ipomoea nil]	-	-	-	-	GO:0005575//cellular_component;GO:0005622//intracellular anatomical structure;GO:0005634//nucleus;GO:0043226//organelle;GO:0043227//membrane-bounded organelle;GO:0043229//intracellular organelle;GO:0043231//intracellular membrane-bounded organelle	GO:0001734//mRNA (N6-adenosine)-methyltransferase activity;GO:0003674//molecular_function;GO:0003676//nucleic acid binding;GO:0003824//catalytic activity;GO:0005488//binding;GO:0008168//methyltransferase activity;GO:0008173//RNA methyltransferase activity;GO:0008174//mRNA methyltransferase activity;GO:0008757//S-adenosylmethionine-dependent methyltransferase activity;GO:0009007//site-specific DNA…	GO:0001510//RNA methylation;GO:0006139//nucleobase-containing compound metabolic process;GO:0006259//DNA metabolic process;GO:0006304//DNA modification;GO:0006305//DNA alkylation;GO:0006306//DNA methylation;GO:0006725//cellular aromatic compound metabolic process;GO:0006807//nitrogen compound metabolic process;GO:0008150//biological_process;GO:0008152//metabolic process;GO:0009451//RNA modificati…	--
Iba_chr01aCG16750	1.13779	0.0359384	up	0.735664	0.30465	not_significant	0.577146	0.786885	not_significant	-0.402121	0.709909	not_significant	-0.560639	0.443095	not_significant	-0.158518	0.995769	not_significant	--	XP_031122116.1 uncharacterized protein LOC116025145 [Ipomoea triloba]	-	-	-	-	GO:0000315//organellar large ribosomal subunit;GO:0005840//ribosome;GO:0022625//cytosolic large ribosomal subunit	GO:0003735//structural constituent of ribosome	GO:0006412//translation	--
Iba_chr01aCG16880	6.18902	0.000990464	up	4.05595	0.371859	not_significant	4.96366	0.0571784	not_significant	-2.13307	0.103479	not_significant	-1.22535	0.815119	not_significant	0.907716	0.995769	not_significant	CYP707A2	XP_031121725.1 abscisic acid 8'-hydroxylase 2-like [Ipomoea triloba]	Metabolism;Metabolism	Global and overview maps;Metabolism of terpenoids and polyketides	ko01110//Biosynthesis of secondary metabolites;ko00906//Carotenoid biosynthesis	K09843;K09843	GO:0005575//cellular_component;GO:0016020//membrane;GO:0016021//integral component of membrane;GO:0031224//intrinsic component of membrane	GO:0003674//molecular_function;GO:0003824//catalytic activity;GO:0004497//monooxygenase activity;GO:0005488//binding;GO:0005506//iron ion binding;GO:0010295//(+)-abscisic acid 8'-hydroxylase activity;GO:0016491//oxidoreductase activity;GO:0016705//oxidoreductase activity, acting on paired donors, with incorporation or reduction of molecular oxygen;GO:0016709//oxidoreductase activity, acting on pa…	GO:0000003//reproduction;GO:0003006//developmental process involved in reproduction;GO:0006066//alcohol metabolic process;GO:0006082//organic acid metabolic process;GO:0006629//lipid metabolic process;GO:0006694//steroid biosynthetic process;GO:0006714//sesquiterpenoid metabolic process;GO:0006720//isoprenoid metabolic process;GO:0006721//terpenoid metabolic process;GO:0007275//multicellular orga…	--
Iba_chr01aCG1730	-1.90154	0.00440686	down	-2.27497	0.00180943	down	-1.91744	0.00320827	down	-0.373425	0.978528	not_significant	-0.0159009	0.995546	not_significant	0.357524	0.995769	not_significant	--	XP_023644818.1 protein PXR1 [Capsella rubella]	-	-	-	-	-	-	-	--
Iba_chr01aCG17560	0.556869	0.619813	not_significant	1.02137	0.00772097	up	0.923911	0.0820182	not_significant	0.464499	0.0822494	not_significant	0.367042	0.91043	not_significant	-0.0974573	0.995769	not_significant	--	XP_031102269.1 uncharacterized protein LOC116006130 [Ipomoea triloba]	-	-	-	-	-	-	-	--
Iba_chr01aCG17680	1.4306	3.6032e-28	up	1.25526	4.40368e-26	up	1.72973	7.00919e-49	up	-0.175337	0.707215	not_significant	0.299134	0.0275055	not_significant	0.474471	0.000229738	not_significant	CXP;2-3	XP_031118345.1 putative serine carboxypeptidase-like 23 isoform X1 [Ipomoea triloba]	-	-	-	-	-	GO:0004185//serine-type carboxypeptidase activity	GO:0006508//proteolysis	--
Iba_chr01aCG17780	-1.56338	0.0237775	down	-0.69132	0.384671	not_significant	-0.798621	0.183913	not_significant	0.872055	0.515918	not_significant	0.764754	0.995483	not_significant	-0.107301	0.995769	not_significant	At1g47380	XP_031118065.1 probable protein phosphatase 2C 12 [Ipomoea triloba]	-	-	-	-	-	GO:0016791//phosphatase activity	-	--
Iba_chr01aCG17820	-1.13155	0.000145048	down	-1.62247	1.48694e-06	down	-1.91197	1.32385e-09	down	-0.490928	0.779138	not_significant	-0.780427	0.484804	not_significant	-0.289499	0.995769	not_significant	LHCA5	XP_031118542.1 photosystem I chlorophyll a/b-binding protein 5, chloroplastic [Ipomoea triloba]	Metabolism;Metabolism	Global and overview maps;Energy metabolism	ko01100//Metabolic pathways;ko00196//Photosynthesis - antenna proteins	K08911;K08911	GO:0005575//cellular_component;GO:0005622//intracellular anatomical structure;GO:0005737//cytoplasm;GO:0009507//chloroplast;GO:0009521//photosystem;GO:0009522//photosystem I;GO:0009523//photosystem II;GO:0009534//chloroplast thylakoid;GO:0009535//chloroplast thylakoid membrane;GO:0009536//plastid;GO:0009579//thylakoid;GO:0016020//membrane;GO:0016021//integral component of membrane;GO:0031224//int…	GO:0003674//molecular_function;GO:0005488//binding;GO:0016168//chlorophyll binding;GO:0043167//ion binding;GO:0043168//anion binding;GO:0043169//cation binding;GO:0046872//metal ion binding;GO:0046906//tetrapyrrole binding;GO:0097159//organic cyclic compound binding;GO:1901363//heterocyclic compound binding	GO:0006091//generation of precursor metabolites and energy;GO:0006464//cellular protein modification process;GO:0006807//nitrogen compound metabolic process;GO:0008150//biological_process;GO:0008152//metabolic process;GO:0009765//photosynthesis, light harvesting;GO:0009987//cellular process;GO:0015979//photosynthesis;GO:0018298//protein-chromophore linkage;GO:0019538//protein metabolic process;GO…	--
Iba_chr01aCG17880	3.00631	2.84085e-143	up	3.07302	6.1735e-191	up	2.43133	3.75837e-80	up	0.0667092	0.115552	not_significant	-0.574986	2.35303e-14	not_significant	-0.641695	3.33599e-29	not_significant	ABF2	XP_031119130.1 ABSCISIC ACID-INSENSITIVE 5-like protein 5 isoform X3 [Ipomoea triloba]	Environmental Information Processing	Signal transduction	ko04075//Plant hormone signal transduction	K14432	-	GO:0003700//DNA-binding transcription factor activity	GO:0006355//regulation of transcription, DNA-templated	bZIP
Iba_chr01aCG17900	-1.52556	3.11229e-07	down	-1.53471	1.48326e-07	down	-2.73544	7.5871e-13	down	-0.00914298	0.978549	not_significant	-1.20988	0.343984	not_significant	-1.20073	0.17311	not_significant	--	XP_031120060.1 uncharacterized protein LOC116023215 [Ipomoea triloba]	-	-	-	-	-	-	GO:0006323//DNA packaging	--
Iba_chr01aCG17910	-0.97043	4.98986e-05	not_significant	-1.14581	2.45216e-05	down	-0.911986	6.57913e-05	not_significant	-0.175379	0.978528	not_significant	0.0584441	0.995483	not_significant	0.233823	0.995769	not_significant	--	EYU44407.1 hypothetical protein MIMGU_mgv1a016630mg [Erythranthe guttata]	-	-	-	-	-	-	-	--
Iba_chr01aCG18020	-1.09332	7.55298e-19	down	-0.853747	3.27299e-10	not_significant	-1.03324	9.24472e-20	down	0.23957	0.251838	not_significant	0.0600726	0.995483	not_significant	-0.179497	0.595089	not_significant	KIN4A	XP_031118224.1 kinesin-like protein KIN-4A isoform X2 [Ipomoea triloba]	-	-	-	-	-	GO:0005524//ATP binding;GO:0008017//microtubule binding	GO:0007018//microtubule-based movement	--
Iba_chr01aCG18050	1.81526	0.00791239	up	1.29479	0.112318	not_significant	2.01203	0.00113977	up	-0.520471	0.667397	not_significant	0.196773	0.995483	not_significant	0.717244	0.620287	not_significant	--	-	-	-	-	-	-	-	-	--
Iba_chr01aCG18060	2.11961	0	up	1.83484	1.91699e-303	up	2.37351	0	up	-0.284773	5.54928e-10	not_significant	0.253895	1.03665e-08	not_significant	0.538669	8.61316e-35	not_significant	RD21B	XP_031117900.1 low-temperature-induced cysteine proteinase-like [Ipomoea triloba]	-	-	-	-	-	GO:0008234//cysteine-type peptidase activity	GO:0006508//proteolysis	--
Iba_chr01aCG18150	1.25322	0.000678813	up	1.31327	6.68149e-06	up	1.12731	0.00307823	up	0.0600412	0.955485	not_significant	-0.125909	0.995483	not_significant	-0.18595	0.554309	not_significant	CYP81C13	XP_031119483.1 cytochrome P450 81C13-like [Ipomoea triloba]	-	-	-	-	-	GO:0005506//iron ion binding;GO:0016705//oxidoreductase activity, acting on paired donors, with incorporation or reduction of molecular oxygen;GO:0020037//heme binding	-	--
Iba_chr01aCG18400	-1.00401	0.000320279	down	-0.972417	0.00102108	not_significant	-0.656787	0.00492921	not_significant	0.0315925	0.978528	not_significant	0.347222	0.995483	not_significant	0.31563	0.995769	not_significant	NPGR1	XP_031119702.1 protein NPGR1 [Ipomoea triloba]	-	-	-	-	GO:0005575//cellular_component;GO:0005622//intracellular anatomical structure;GO:0005737//cytoplasm;GO:0005829//cytosol;GO:0005886//plasma membrane;GO:0016020//membrane;GO:0071944//cell periphery	GO:0003674//molecular_function;GO:0005488//binding;GO:0005515//protein binding;GO:0005516//calmodulin binding;GO:0042802//identical protein binding	GO:0006629//lipid metabolic process;GO:0006644//phospholipid metabolic process;GO:0006650//glycerophospholipid metabolic process;GO:0006793//phosphorus metabolic process;GO:0006796//phosphate-containing compound metabolic process;GO:0008104//protein localization;GO:0008150//biological_process;GO:0008152//metabolic process;GO:0009987//cellular process;GO:0016310//phosphorylation;GO:0019637//organo…	--
Iba_chr01aCG18540	-1.26499	5.13117e-12	down	-1.56776	1.47958e-14	down	-1.57923	3.02302e-18	down	-0.30277	0.914403	not_significant	-0.314238	0.941943	not_significant	-0.0114689	0.995769	not_significant	CSLC12	XP_031119330.1 probable xyloglucan glycosyltransferase 12 [Ipomoea triloba]	-	-	-	-	-	GO:0008375//acetylglucosaminyltransferase activity;GO:0016757//glycosyltransferase activity	GO:0042710//biofilm formation	--
Iba_chr01aCG18600	4.64253	6.81203e-13	up	3.18687	0.000162893	up	3.99793	3.68334e-08	up	-1.45566	1.63665e-05	down	-0.644603	0.241315	not_significant	0.811057	0.46134	not_significant	At4g27290	XP_031120583.1 G-type lectin S-receptor-like serine/threonine-protein kinase At4g27290 [Ipomoea triloba]	-	-	-	-	-	GO:0004672//protein kinase activity;GO:0004674//protein serine/threonine kinase activity;GO:0005524//ATP binding	GO:0006468//protein phosphorylation;GO:0048544//recognition of pollen	--
Iba_chr01aCG18720	-1.79779	1.49962e-23	down	-2.33039	1.0649e-30	down	-1.3115	2.37097e-18	down	-0.532605	0.433962	not_significant	0.486289	0.609286	not_significant	1.01889	0.0174329	up	AAP6	XP_031118380.1 amino acid permease 6 [Ipomoea triloba]	-	-	-	-	-	-	-	--
Iba_chr01aCG18730	-2.63828	3.67345e-07	down	-2.5556	2.16442e-07	down	-2.21263	1.61669e-06	down	0.0826803	0.978528	not_significant	0.42565	0.995483	not_significant	0.34297	0.995769	not_significant	--	BBH09729.1 hypothetical protein Prudu_022311 [Prunus dulcis]	-	-	-	-	-	-	-	--
Iba_chr01aCG18740	-3.31026	0.0197328	down	-2.6731	0.0300889	down	-2.009	0.0742958	not_significant	0.637165	0.978528	not_significant	1.30126	0.995483	not_significant	0.664094	0.995769	not_significant	--	OAY73790.1 hypothetical protein ACMD2_07750, partial [Ananas comosus]	-	-	-	-	-	-	-	--
Iba_chr01aCG18810	0.789907	0.310597	not_significant	-0.620573	0.181555	not_significant	0.825946	0.280134	not_significant	-1.41048	0.000321623	down	0.036039	0.998331	not_significant	1.44652	0.00254753	up	DTX48	XP_031117974.1 protein DETOXIFICATION 48-like [Ipomoea triloba]	-	-	-	-	GO:0000139//Golgi membrane;GO:0005575//cellular_component;GO:0005622//intracellular anatomical structure;GO:0005737//cytoplasm;GO:0005768//endosome;GO:0005770//late endosome;GO:0005794//Golgi apparatus;GO:0010008//endosome membrane;GO:0012505//endomembrane system;GO:0016020//membrane;GO:0016021//integral component of membrane;GO:0017119//Golgi transport complex;GO:0031090//organelle membrane;GO:0…	GO:0003674//molecular_function;GO:0005215//transporter activity;GO:0005381//iron ion transmembrane transporter activity;GO:0008324//cation transmembrane transporter activity;GO:0015075//ion transmembrane transporter activity;GO:0015291//secondary active transmembrane transporter activity;GO:0015297//antiporter activity;GO:0015318//inorganic molecular entity transmembrane transporter activity;GO:0…	GO:0000041//transition metal ion transport;GO:0001101//response to acid chemical;GO:0006810//transport;GO:0006811//ion transport;GO:0006812//cation transport;GO:0006826//iron ion transport;GO:0006855//xenobiotic transmembrane transport;GO:0006950//response to stress;GO:0006970//response to osmotic stress;GO:0007275//multicellular organism development;GO:0008150//biological_process;GO:0009266//res…	--
Iba_chr01aCG18850	-2.60502	0	down	-2.32392	2.74073e-282	down	-2.55794	0	down	0.281103	0.00103654	not_significant	0.0470824	0.995483	not_significant	-0.23402	0.0116157	not_significant	HEMA1	XP_031119265.1 glutamyl-tRNA reductase 1, chloroplastic-like [Ipomoea triloba]	Metabolism;Metabolism;Metabolism	Global and overview maps;Global and overview maps;Metabolism of cofactors and vitamins	ko01100//Metabolic pathways;ko01110//Biosynthesis of secondary metabolites;ko00860//Porphyrin metabolism	K02492;K02492;K02492	GO:0005575//cellular_component;GO:0005622//intracellular anatomical structure;GO:0005737//cytoplasm;GO:0009507//chloroplast;GO:0009536//plastid;GO:0043226//organelle;GO:0043227//membrane-bounded organelle;GO:0043229//intracellular organelle;GO:0043231//intracellular membrane-bounded organelle	GO:0000166//nucleotide binding;GO:0003674//molecular_function;GO:0003824//catalytic activity;GO:0004764//shikimate 3-dehydrogenase (NADP+) activity;GO:0005488//binding;GO:0008641//ubiquitin-like modifier activating enzyme activity;GO:0008883//glutamyl-tRNA reductase activity;GO:0016491//oxidoreductase activity;GO:0016616//oxidoreductase activity, acting on the CH-OH group of donors, NAD or NADP a…	GO:0006725//cellular aromatic compound metabolic process;GO:0006778//porphyrin-containing compound metabolic process;GO:0006779//porphyrin-containing compound biosynthetic process;GO:0006782//protoporphyrinogen IX biosynthetic process;GO:0006783//heme biosynthetic process;GO:0006807//nitrogen compound metabolic process;GO:0006813//potassium ion transport;GO:0008150//biological_process;GO:0008152/…	--
Iba_chr01aCG18920	-1.88755	1.55918e-06	down	-2.36532	2.22702e-08	down	-1.96505	1.1812e-07	down	-0.477773	0.978528	not_significant	-0.0775052	0.995483	not_significant	0.400268	0.995769	not_significant	OPT4	XP_031119708.1 oligopeptide transporter 4-like [Ipomoea triloba]	-	-	-	-	GO:0005575//cellular_component;GO:0005886//plasma membrane;GO:0005887//integral component of plasma membrane;GO:0009523//photosystem II;GO:0009539//photosystem II reaction center;GO:0016020//membrane;GO:0016021//integral component of membrane;GO:0031224//intrinsic component of membrane;GO:0031226//intrinsic component of plasma membrane;GO:0071944//cell periphery	GO:0003674//molecular_function;GO:0005215//transporter activity;GO:0022857//transmembrane transporter activity;GO:0035673//oligopeptide transmembrane transporter activity;GO:0042887//amide transmembrane transporter activity;GO:1904680//peptide transmembrane transporter activity	GO:0006810//transport;GO:0006857//oligopeptide transport;GO:0008104//protein localization;GO:0008150//biological_process;GO:0009628//response to abiotic stimulus;GO:0015031//protein transport;GO:0015833//peptide transport;GO:0015979//photosynthesis;GO:0033036//macromolecule localization;GO:0035672//oligopeptide transmembrane transport;GO:0042886//amide transport;GO:0045184//establishment of prote…	--
Iba_chr01aCG1910	0.417321	0.935124	not_significant	-0.914393	0.508414	not_significant	1.13138	0.420595	not_significant	-1.33171	0.412075	not_significant	0.714063	0.93248	not_significant	2.04578	0.0488022	up	UGT73C3	XP_031118830.1 UDP-glycosyltransferase 73C4-like isoform X1 [Ipomoea triloba]	Metabolism;Metabolism	Global and overview maps;Metabolism of terpenoids and polyketides	ko01110//Biosynthesis of secondary metabolites;ko00908//Zeatin biosynthesis	K13496;K13496	-	GO:0008194//UDP-glycosyltransferase activity	-	--
Iba_chr01aCG19140	-2.08656	1.63545e-23	down	-2.26633	2.05539e-25	down	-1.81198	1.04752e-18	down	-0.179773	0.978528	not_significant	0.274572	0.995483	not_significant	0.454345	0.995769	not_significant	UGT85A24	XP_031118552.1 7-deoxyloganetin glucosyltransferase-like [Ipomoea triloba]	-	-	-	-	-	-	-	--
Iba_chr01aCG19180	-3.86907	1.33511e-09	down	-3.76166	2.45005e-09	down	-5.64768	6.71727e-10	down	0.107413	0.983139	not_significant	-1.7786	0.995483	not_significant	-1.88602	0.916772	not_significant	PIRL1	XP_031119782.1 plant intracellular Ras-group-related LRR protein 9-like [Ipomoea triloba]	-	-	-	-	-	GO:0005515//protein binding	-	--
Iba_chr01aCG19230	-1.93319	0.0184469	down	-2.55213	0.00510532	down	-2.08166	0.00458587	down	-0.618934	0.978528	not_significant	-0.148465	0.995483	not_significant	0.470469	0.995769	not_significant	--	XP_031119090.1 uncharacterized protein LOC116022500 [Ipomoea triloba]	-	-	-	-	-	-	-	--
Iba_chr01aCG19240	1.4842	0.00659307	up	1.60093	0.000676641	up	2.15671	1.20399e-07	up	0.116723	0.978528	not_significant	0.672512	0.208535	not_significant	0.555789	0.632009	not_significant	--	XP_031118302.1 heme-binding protein 2-like isoform X1 [Ipomoea triloba]	-	-	-	-	-	-	-	--
Iba_chr01aCG1930	3.41074	0.000258138	up	2.39559	0.0619333	not_significant	2.85429	0.0108491	up	-1.01515	0.241018	not_significant	-0.556446	0.950485	not_significant	0.458706	0.995769	not_significant	UGT73C3	XP_031118125.1 UDP-glycosyltransferase 73C4-like [Ipomoea triloba]	Metabolism;Metabolism	Global and overview maps;Metabolism of terpenoids and polyketides	ko01110//Biosynthesis of secondary metabolites;ko00908//Zeatin biosynthesis	K13496;K13496	-	GO:0008194//UDP-glycosyltransferase activity	-	--
Iba_chr01aCG19310	-3.74646	0.0033628	down	-2.66653	0.0133975	down	-2.89037	0.0026386	down	1.07992	0.978528	not_significant	0.856091	0.995483	not_significant	-0.223833	0.995769	not_significant	--	XP_031120071.1 uncharacterized protein LOC116023226 [Ipomoea triloba]	-	-	-	-	-	-	-	--
Iba_chr01aCG19370	1.70949	0.0192949	up	1.82466	0.00363863	up	1.9181	0.00394562	up	0.115166	0.978528	not_significant	0.208609	0.995483	not_significant	0.0934432	0.995769	not_significant	NFD2	XP_031119968.1 protein NUCLEAR FUSION DEFECTIVE 2 [Ipomoea triloba]	-	-	-	-	GO:0005575//cellular_component;GO:0005622//intracellular anatomical structure;GO:0005737//cytoplasm;GO:0005773//vacuole;GO:0043226//organelle;GO:0043227//membrane-bounded organelle;GO:0043229//intracellular organelle;GO:0043231//intracellular membrane-bounded organelle	GO:0003674//molecular_function;GO:0003676//nucleic acid binding;GO:0003723//RNA binding;GO:0003725//double-stranded RNA binding;GO:0003824//catalytic activity;GO:0004518//nuclease activity;GO:0004519//endonuclease activity;GO:0004521//endoribonuclease activity;GO:0004525//ribonuclease III activity;GO:0004540//ribonuclease activity;GO:0005488//binding;GO:0016787//hydrolase activity;GO:0016788//hyd…	GO:0000741//karyogamy;GO:0006139//nucleobase-containing compound metabolic process;GO:0006364//rRNA processing;GO:0006396//RNA processing;GO:0006397//mRNA processing;GO:0006399//tRNA metabolic process;GO:0006401//RNA catabolic process;GO:0006725//cellular aromatic compound metabolic process;GO:0006807//nitrogen compound metabolic process;GO:0006996//organelle organization;GO:0006997//nucleus orga…	--
Iba_chr01aCG19390	-0.523038	0.141118	not_significant	-0.585991	0.155278	not_significant	-1.05489	0.00661222	down	-0.062953	0.999923	not_significant	-0.531854	0.982071	not_significant	-0.468901	0.895765	not_significant	ATL46	XP_031118405.1 RING-H2 finger protein ATL47-like isoform X1 [Ipomoea triloba]	-	-	-	-	GO:0000109//nucleotide-excision repair complex;GO:0005575//cellular_component;GO:0005680//anaphase-promoting complex;GO:0016020//membrane;GO:0016021//integral component of membrane;GO:0031224//intrinsic component of membrane	GO:0003674//molecular_function;GO:0003824//catalytic activity;GO:0004842//ubiquitin-protein transferase activity;GO:0005488//binding;GO:0008270//zinc ion binding;GO:0016740//transferase activity;GO:0019787//ubiquitin-like protein transferase activity;GO:0043167//ion binding;GO:0043169//cation binding;GO:0046872//metal ion binding;GO:0061630//ubiquitin protein ligase activity;GO:0061659//ubiquitin…	GO:0006289//nucleotide-excision repair;GO:0006464//cellular protein modification process;GO:0006508//proteolysis;GO:0006511//ubiquitin-dependent protein catabolic process;GO:0006807//nitrogen compound metabolic process;GO:0008150//biological_process;GO:0008152//metabolic process;GO:0009056//catabolic process;GO:0009057//macromolecule catabolic process;GO:0009987//cellular process;GO:0010498//prot…	--
Iba_chr01aCG1940	3.41074	0.000258138	up	2.39559	0.0619333	not_significant	2.85429	0.0108491	up	-1.01515	0.241018	not_significant	-0.556446	0.950485	not_significant	0.458706	0.995769	not_significant	UGT73C3	XP_031118125.1 UDP-glycosyltransferase 73C4-like [Ipomoea triloba]	Metabolism;Metabolism	Global and overview maps;Metabolism of terpenoids and polyketides	ko01110//Biosynthesis of secondary metabolites;ko00908//Zeatin biosynthesis	K13496;K13496	-	GO:0008194//UDP-glycosyltransferase activity	-	--
Iba_chr01aCG19440	1.19677	0.066023	not_significant	1.46621	0.00215942	up	0.41663	0.935104	not_significant	0.269445	0.661701	not_significant	-0.780138	0.298036	not_significant	-1.04958	0.0081584	down	BADH4	XP_031118211.1 betaine aldehyde dehydrogenase, chloroplastic-like [Ipomoea triloba]	Metabolism;Metabolism	Global and overview maps;Amino acid metabolism	ko01100//Metabolic pathways;ko00260//Glycine, serine and threonine metabolism	K00130;K00130	-	GO:0003842//1-pyrroline-5-carboxylate dehydrogenase activity;GO:0004350//glutamate-5-semialdehyde dehydrogenase activity;GO:0004491//methylmalonate-semialdehyde dehydrogenase (acylating) activity;GO:0004777//succinate-semialdehyde dehydrogenase (NAD+) activity;GO:0008802//betaine-aldehyde dehydrogenase activity;GO:0009013//succinate-semialdehyde dehydrogenase [NAD(P)+] activity;GO:0016491//oxidor…	GO:0006527//arginine catabolic process;GO:0006561//proline biosynthetic process;GO:0006562//proline catabolic process;GO:0006574//valine catabolic process;GO:0006578//amino-acid betaine biosynthetic process;GO:0009450//gamma-aminobutyric acid catabolic process;GO:0010124//phenylacetate catabolic process	--
Iba_chr01aCG19480	-1.73271	2.29771e-16	down	-1.45481	1.58842e-14	down	-2.06453	9.06437e-23	down	0.277899	0.640322	not_significant	-0.331828	0.995483	not_significant	-0.609727	0.186217	not_significant	TOR1L3	XP_031119264.1 TORTIFOLIA1-like protein 3 [Ipomoea triloba]	-	-	-	-	GO:0019028//viral capsid;GO:0019031//viral envelope;GO:0030117//membrane coat	GO:0005198//structural molecule activity;GO:0005515//protein binding	GO:0006886//intracellular protein transport;GO:0016192//vesicle-mediated transport	--
Iba_chr01aCG19530	1.8992	2.35912e-09	up	1.76116	1.70255e-08	up	2.22512	2.82856e-14	up	-0.138037	0.978528	not_significant	0.325924	0.75181	not_significant	0.463961	0.56395	not_significant	MYBS3	XP_031119606.1 transcription factor MYB1R1-like [Ipomoea triloba]	-	-	-	-	GO:0005575//cellular_component;GO:0005622//intracellular anatomical structure;GO:0005634//nucleus;GO:0005737//cytoplasm;GO:0005829//cytosol;GO:0043226//organelle;GO:0043227//membrane-bounded organelle;GO:0043229//intracellular organelle;GO:0043231//intracellular membrane-bounded organelle	GO:0003674//molecular_function;GO:0003676//nucleic acid binding;GO:0003677//DNA binding;GO:0005488//binding;GO:0097159//organic cyclic compound binding;GO:1901363//heterocyclic compound binding	GO:0006139//nucleobase-containing compound metabolic process;GO:0006351//transcription, DNA-templated;GO:0006355//regulation of transcription, DNA-templated;GO:0006725//cellular aromatic compound metabolic process;GO:0006807//nitrogen compound metabolic process;GO:0008150//biological_process;GO:0008152//metabolic process;GO:0009058//biosynthetic process;GO:0009059//macromolecule biosynthetic proc…	MYB_related
Iba_chr01aCG19590	3.45424	1.3348e-11	up	3.45103	6.07096e-13	up	3.32498	7.28819e-10	up	-0.00320789	0.978528	not_significant	-0.129258	0.995483	not_significant	-0.12605	0.995769	not_significant	--	XP_031119690.1 uncharacterized protein LOC116022918 [Ipomoea triloba]	-	-	-	-	-	-	-	--
Iba_chr01aCG19620	1.09325	0.00493746	up	0.831894	0.0702413	not_significant	0.916136	0.0765116	not_significant	-0.261354	0.937093	not_significant	-0.177112	0.995483	not_significant	0.084242	0.995769	not_significant	Usp53	XP_031119376.1 uncharacterized protein LOC116022690 [Ipomoea triloba]	-	-	-	-	-	GO:0004843//thiol-dependent deubiquitinase	GO:0016579//protein deubiquitination	--
Iba_chr01aCG19650	0.874023	0.0121756	not_significant	0.821455	0.00983867	not_significant	1.40347	4.12485e-08	up	-0.0525676	0.978734	not_significant	0.529452	0.021814	not_significant	0.58202	0.0574528	not_significant	NPF2.11	XP_031120012.1 protein NRT1/ PTR FAMILY 2.11-like [Ipomoea triloba]	-	-	-	-	GO:0016020//membrane	GO:0015333//peptide:proton symporter activity;GO:0022857//transmembrane transporter activity	GO:0015833//peptide transport;GO:0055085//transmembrane transport	--
Iba_chr01aCG19740	1.04532	1.80907e-07	up	0.778252	0.00014624	not_significant	1.07169	4.2909e-07	up	-0.267066	0.354048	not_significant	0.026371	0.995483	not_significant	0.293437	0.838669	not_significant	--	XP_016438806.1 PREDICTED: putative pectinesterase/pectinesterase inhibitor 26, partial [Nicotiana tabacum]	-	-	-	-	-	GO:0003674//molecular_function;GO:0003824//catalytic activity;GO:0004564//beta-fructofuranosidase activity;GO:0004575//sucrose alpha-glucosidase activity;GO:0004857//enzyme inhibitor activity	GO:0006777//Mo-molybdopterin cofactor biosynthetic process;GO:0009306//protein secretion;GO:0043386//mycotoxin biosynthetic process	--
Iba_chr01aCG19780	-1.65635	3.28151e-12	down	-1.56892	7.40849e-11	down	-1.42174	2.31886e-11	down	0.0874285	0.978528	not_significant	0.234617	0.995483	not_significant	0.147188	0.99587	not_significant	PKS3	XP_031119740.1 protein PHYTOCHROME KINASE SUBSTRATE 3-like [Ipomoea triloba]	-	-	-	-	-	-	-	--
Iba_chr01aCG19890	1.5975	0.00183336	up	1.14133	0.0649226	not_significant	1.75993	0.000243524	up	-0.456169	0.60333	not_significant	0.16243	0.995483	not_significant	0.618599	0.593117	not_significant	--	XP_031118777.1 putative lipoate-protein ligase A [Ipomoea triloba]	-	-	-	-	-	GO:0017118//lipoyltransferase activity	GO:0006464//cellular protein modification process	--
Iba_chr01aCG19900	-2.12603	0	down	-1.60762	1.49176e-293	down	-1.98255	0	down	0.518411	3.06653e-29	not_significant	0.143478	0.806278	not_significant	-0.374933	8.81584e-14	not_significant	--	ACL54787.1 unknown [Zea mays]	-	-	-	-	-	-	-	--
Iba_chr01aCG19910	0.773381	0.303	not_significant	0.547708	0.540998	not_significant	1.05229	0.0459131	up	-0.225673	0.978528	not_significant	0.278909	0.995483	not_significant	0.504582	0.803127	not_significant	mpo1	XP_031118121.1 uncharacterized endoplasmic reticulum membrane protein C16E8.02-like [Ipomoea triloba]	-	-	-	-	-	-	-	--
Iba_chr01aCG20070	-3.03544	0.119157	not_significant	-3.01353	0.140295	not_significant	-9.06519	0.0087472	down	0.0219148	0.999923	not_significant	-6.02975	0.995483	not_significant	-6.05166	0.995769	not_significant	ZAT9	XP_031118041.1 uncharacterized protein LOC116021717 [Ipomoea triloba]	-	-	-	-	-	GO:0046872//metal ion binding	-	C2H2
Iba_chr01aCG20100	-1.50728	2.39567e-11	down	-1.06359	2.60765e-06	down	-1.32566	3.17896e-10	down	0.443686	0.275477	not_significant	0.18162	0.995483	not_significant	-0.262065	0.876124	not_significant	BCCP1	XP_031118435.1 biotin carboxyl carrier protein of acetyl-CoA carboxylase 2, chloroplastic-like [Ipomoea triloba]	Metabolism;Metabolism;Metabolism;Metabolism;Metabolism;Metabolism;Metabolism	Global and overview maps;Global and overview maps;Global and overview maps;Carbohydrate metabolism;Global and overview maps;Lipid metabolism;Carbohydrate metabolism	ko01100//Metabolic pathways;ko01110//Biosynthesis of secondary metabolites;ko01200//Carbon metabolism;ko00620//Pyruvate metabolism;ko01212//Fatty acid metabolism;ko00061//Fatty acid biosynthesis;ko00640//Propanoate metabolism	K02160;K02160;K02160;K02160;K02160;K02160;K02160	GO:0005575//cellular_component;GO:0005622//intracellular anatomical structure;GO:0005737//cytoplasm;GO:0009317//acetyl-CoA carboxylase complex;GO:0009507//chloroplast;GO:0009526//plastid envelope;GO:0009532//plastid stroma;GO:0009536//plastid;GO:0009570//chloroplast stroma;GO:0009941//chloroplast envelope;GO:0016020//membrane;GO:0031967//organelle envelope;GO:0031975//envelope;GO:0032991//protein…	GO:0003674//molecular_function;GO:0003824//catalytic activity;GO:0003989//acetyl-CoA carboxylase activity;GO:0004149//dihydrolipoyllysine-residue succinyltransferase activity;GO:0004736//pyruvate carboxylase activity;GO:0004738//pyruvate dehydrogenase activity;GO:0004742//dihydrolipoyllysine-residue acetyltransferase activity;GO:0004847//urea carboxylase activity;GO:0005215//transporter activity;…	GO:0006082//organic acid metabolic process;GO:0006086//acetyl-CoA biosynthetic process from pyruvate;GO:0006094//gluconeogenesis;GO:0006099//tricarboxylic acid cycle;GO:0006554//lysine catabolic process;GO:0006629//lipid metabolic process;GO:0006631//fatty acid metabolic process;GO:0006633//fatty acid biosynthetic process;GO:0006810//transport;GO:0006814//sodium ion transport;GO:0008150//biologic…	--
Iba_chr01aCG20140	3.35575	8.30948e-93	up	3.39079	2.28683e-112	up	2.74256	4.7566e-49	up	0.0350418	0.493903	not_significant	-0.613188	3.2154e-10	not_significant	-0.648229	2.14027e-17	not_significant	CLPB1	XP_031119923.1 chaperone protein ClpB1 [Ipomoea triloba]	-	-	-	-	GO:0009360//DNA polymerase III complex;GO:0009368//endopeptidase Clp complex;GO:0009376//HslUV protease complex;GO:0009379//Holliday junction helicase complex;GO:0033104//type VI protein secretion system complex	GO:0003674//molecular_function;GO:0003677//DNA binding;GO:0003723//RNA binding;GO:0003724//RNA helicase activity;GO:0003887//DNA-directed DNA polymerase activity;GO:0003924//GTPase activity;GO:0004176//ATP-dependent peptidase activity;GO:0004252//serine-type endopeptidase activity;GO:0005198//structural molecule activity;GO:0005524//ATP binding;GO:0005525//GTP binding;GO:0008134//transcription fa…	GO:0002949//tRNA threonylcarbamoyladenosine modification;GO:0006260//DNA replication;GO:0006281//DNA repair;GO:0006310//DNA recombination;GO:0006355//regulation of transcription, DNA-templated;GO:0006457//protein folding;GO:0006508//proteolysis;GO:0006576//cellular biogenic amine metabolic process;GO:0006614//SRP-dependent cotranslational protein targeting to membrane;GO:0009306//protein secretio…	--
Iba_chr01aCG20200	-1.4236	1.72806e-05	down	-1.67866	6.79504e-06	down	-1.4879	2.7448e-06	down	-0.255059	0.978528	not_significant	-0.0643012	0.995483	not_significant	0.190757	0.995769	not_significant	LNG1	XP_031118991.1 protein LONGIFOLIA 1-like [Ipomoea triloba]	-	-	-	-	-	-	-	--
Iba_chr01aCG20280	-1.09444	4.37062e-22	down	-0.568359	2.66492e-08	not_significant	-0.741034	7.56482e-16	not_significant	0.526084	8.99186e-07	not_significant	0.353409	0.279916	not_significant	-0.172675	0.153569	not_significant	DOF5.4	XP_031118251.1 dof zinc finger protein DOF5.4 [Ipomoea triloba]	-	-	-	-	-	GO:0003677//DNA binding	GO:0006355//regulation of transcription, DNA-templated;GO:0010124//phenylacetate catabolic process	Dof
Iba_chr01aCG20360	1.01772	5.03806e-05	up	0.539484	0.125638	not_significant	0.362131	0.913553	not_significant	-0.478236	0.0215105	not_significant	-0.655589	0.000256197	not_significant	-0.177353	0.465187	not_significant	UGT89B2	XP_031119575.1 UDP-glycosyltransferase 89B2-like [Ipomoea triloba]	-	-	-	-	GO:0005575//cellular_component;GO:0005622//intracellular anatomical structure;GO:0043226//organelle;GO:0043227//membrane-bounded organelle;GO:0043229//intracellular organelle;GO:0043231//intracellular membrane-bounded organelle	GO:0003674//molecular_function;GO:0003824//catalytic activity;GO:0008194//UDP-glycosyltransferase activity;GO:0016740//transferase activity;GO:0016757//glycosyltransferase activity;GO:0016758//hexosyltransferase activity;GO:0033836//flavonol 7-O-beta-glucosyltransferase activity;GO:0035251//UDP-glucosyltransferase activity;GO:0046527//glucosyltransferase activity;GO:0047893//flavonol 3-O-glucosyl…	GO:0008150//biological_process;GO:0008152//metabolic process	--
Iba_chr01aCG20490	-0.832967	0.0210891	not_significant	-0.543517	0.131522	not_significant	0.862623	0.113967	not_significant	0.28945	0.833188	not_significant	1.69559	3.48648e-06	up	1.40614	3.93984e-05	up	At3g43630	XP_031119540.1 vacuolar iron transporter homolog 3-like [Ipomoea triloba]	-	-	-	-	-	GO:0005384//manganese ion transmembrane transporter activity	GO:0030026//cellular manganese ion homeostasis	--
Iba_chr01aCG20500	1.14692	9.07419e-07	up	1.17849	3.05679e-09	up	1.2271	8.27918e-08	up	0.0315693	0.858177	not_significant	0.0801827	0.995483	not_significant	0.0486134	0.995769	not_significant	VIP1	XP_031118882.1 transcription factor VIP1-like [Ipomoea triloba]	Environmental Information Processing	Signal transduction	ko04016//MAPK signaling pathway - plant	K20557	GO:0005737//cytoplasm;GO:0005886//plasma membrane;GO:0030173//integral component of Golgi membrane	GO:0003674//molecular_function;GO:0003677//DNA binding;GO:0003700//DNA-binding transcription factor activity;GO:0004521//endoribonuclease activity;GO:0005524//ATP binding	GO:0006260//DNA replication;GO:0006355//regulation of transcription, DNA-templated;GO:0006402//mRNA catabolic process;GO:0006891//intra-Golgi vesicle-mediated transport;GO:0007059//chromosome segregation;GO:0008150//biological_process;GO:0030261//chromosome condensation;GO:0043093//FtsZ-dependent cytokinesis;GO:0090529//cell septum assembly	bZIP
Iba_chr01aCG20620	3.21761	0.0407723	up	2.08666	0.424684	not_significant	3.25751	0.032664	up	-1.13095	0.607865	not_significant	0.0399007	0.999883	not_significant	1.17085	0.848605	not_significant	ERF110	XP_031120099.1 ethylene-responsive transcription factor ABR1-like isoform X2 [Ipomoea triloba]	-	-	-	-	-	GO:0003700//DNA-binding transcription factor activity	GO:0006355//regulation of transcription, DNA-templated	ERF
Iba_chr01aCG20670	4.3743	0.00252978	up	2.98587	0.178888	not_significant	3.65754	0.0371011	up	-1.38843	0.275369	not_significant	-0.71676	0.95777	not_significant	0.67167	0.995769	not_significant	PSKR	XP_031118395.1 phytosulfokine receptor 1-like [Ipomoea triloba]	-	-	-	-	-	GO:0004672//protein kinase activity;GO:0005524//ATP binding	GO:0006468//protein phosphorylation	--
Iba_chr01aCG20700	2.12306	0.106183	not_significant	2.68549	0.00465361	up	1.9134	0.200267	not_significant	0.562432	0.666218	not_significant	-0.209656	0.995483	not_significant	-0.772088	0.631682	not_significant	HIPP24	XP_031119626.1 heavy metal-associated isoprenylated plant protein 24 [Ipomoea triloba]	-	-	-	-	GO:0005575//cellular_component;GO:0005622//intracellular anatomical structure;GO:0005737//cytoplasm	GO:0003674//molecular_function;GO:0005488//binding;GO:0005507//copper ion binding;GO:0043167//ion binding;GO:0043169//cation binding;GO:0045340//mercury ion binding;GO:0046872//metal ion binding;GO:0046914//transition metal ion binding	GO:0006810//transport;GO:0006811//ion transport;GO:0006812//cation transport;GO:0006825//copper ion transport;GO:0006873//cellular ion homeostasis;GO:0006875//cellular metal ion homeostasis;GO:0008150//biological_process;GO:0009987//cellular process;GO:0015694//mercury ion transport;GO:0019725//cellular homeostasis;GO:0030001//metal ion transport;GO:0030003//cellular cation homeostasis;GO:0042592…	--
Iba_chr01aCG20710	0.810081	2.97683e-14	not_significant	1.03157	3.23023e-40	up	0.609954	0.00058018	not_significant	0.221486	2.71873e-08	not_significant	-0.200128	0.0162398	not_significant	-0.421613	6.85031e-16	not_significant	ACC1	XP_031118920.1 acetyl-CoA carboxylase 1-like [Ipomoea triloba]	Metabolism;Metabolism;Metabolism;Metabolism;Metabolism;Metabolism;Metabolism	Global and overview maps;Global and overview maps;Carbohydrate metabolism;Global and overview maps;Lipid metabolism;Carbohydrate metabolism;Biosynthesis of other secondary metabolites	ko01100//Metabolic pathways;ko01110//Biosynthesis of secondary metabolites;ko00620//Pyruvate metabolism;ko01212//Fatty acid metabolism;ko00061//Fatty acid biosynthesis;ko00640//Propanoate metabolism;ko00254//Aflatoxin biosynthesis	K11262;K11262;K11262;K11262;K11262;K11262;K11262	GO:0009317//acetyl-CoA carboxylase complex	GO:0003989//acetyl-CoA carboxylase activity;GO:0005524//ATP binding	GO:0006633//fatty acid biosynthetic process	--
Iba_chr01aCG20890	1.39481	2.16053e-14	up	0.913118	1.26067e-06	not_significant	0.500306	0.467725	not_significant	-0.481691	4.91346e-05	not_significant	-0.894503	2.10716e-16	not_significant	-0.412812	5.16703e-06	not_significant	TPA1	XP_031104542.1 phenylalanine ammonia-lyase-like [Ipomoea triloba]	Metabolism;Metabolism;Metabolism;Metabolism	Global and overview maps;Global and overview maps;Biosynthesis of other secondary metabolites;Amino acid metabolism	ko01100//Metabolic pathways;ko01110//Biosynthesis of secondary metabolites;ko00940//Phenylpropanoid biosynthesis;ko00360//Phenylalanine metabolism	K10775;K10775;K10775;K10775	-	GO:0004397//histidine ammonia-lyase activity;GO:0016841//ammonia-lyase activity;GO:0050368//tyrosine 2,3-aminomutase activity	GO:0006548//histidine catabolic process;GO:0009058//biosynthetic process;GO:0009698//phenylpropanoid metabolic process;GO:0051304//chromosome separation	--
Iba_chr01aCG20910	-1.06479	0.0784542	not_significant	-1.38593	0.0278207	down	-0.929308	0.0988291	not_significant	-0.321136	0.978528	not_significant	0.135484	0.995483	not_significant	0.45662	0.995769	not_significant	WAV3	XP_031100786.1 E3 ubiquitin-protein ligase WAV3-like [Ipomoea triloba]	-	-	-	-	GO:0005680//anaphase-promoting complex;GO:0010007//magnesium chelatase complex	GO:0008270//zinc ion binding;GO:0016851//magnesium chelatase activity;GO:0016887//ATP hydrolysis activity;GO:0046872//metal ion binding;GO:0061630//ubiquitin protein ligase activity;GO:0097602//cullin family protein binding	GO:0015995//chlorophyll biosynthetic process;GO:0031145//anaphase-promoting complex-dependent catabolic process	--
Iba_chr01aCG20940	-1.38709	9.84682e-14	down	-1.17292	2.03986e-09	down	-1.20755	5.12835e-13	down	0.214171	0.684006	not_significant	0.179542	0.995483	not_significant	-0.0346298	0.995769	not_significant	GATA8	XP_031105947.1 GATA transcription factor 8-like [Ipomoea triloba]	-	-	-	-	-	GO:0008270//zinc ion binding;GO:0043565//sequence-specific DNA binding	GO:0006355//regulation of transcription, DNA-templated	GATA
Iba_chr01aCG20960	1.3721	0.00301356	up	0.951203	0.081547	not_significant	1.44231	0.00160001	up	-0.420898	0.605831	not_significant	0.0702086	0.995483	not_significant	0.491107	0.840367	not_significant	UGT71K2	XP_031102018.1 anthocyanidin 3-O-glucosyltransferase 6-like [Ipomoea triloba]	-	-	-	-	-	GO:0000107//imidazoleglycerol-phosphate synthase activity;GO:0008194//UDP-glycosyltransferase activity	GO:0000105//histidine biosynthetic process	--
Iba_chr01aCG21000	2.18161	4.10412e-10	up	1.44475	0.00105486	up	2.01344	7.2624e-08	up	-0.736862	0.012785	not_significant	-0.168172	0.995483	not_significant	0.56869	0.519738	not_significant	VQ22	XP_031102054.1 uncharacterized protein LOC116005959 [Ipomoea triloba]	-	-	-	-	-	-	-	--
Iba_chr01aCG21010	3.71376	0.163551	not_significant	3.58155	0.153178	not_significant	4.49117	0.0201539	up	-0.13221	0.999923	not_significant	0.777413	0.995483	not_significant	0.909623	0.995769	not_significant	FAR1	XP_031105646.1 protein FAR1-RELATED SEQUENCE 2-like isoform X3 [Ipomoea triloba]	-	-	-	-	GO:0005575//cellular_component;GO:0005622//intracellular anatomical structure;GO:0005634//nucleus;GO:0043226//organelle;GO:0043227//membrane-bounded organelle;GO:0043229//intracellular organelle;GO:0043231//intracellular membrane-bounded organelle	GO:0003674//molecular_function;GO:0003700//DNA-binding transcription factor activity;GO:0005488//binding;GO:0008270//zinc ion binding;GO:0043167//ion binding;GO:0043169//cation binding;GO:0046872//metal ion binding;GO:0046914//transition metal ion binding;GO:0140110//transcription regulator activity	GO:0006355//regulation of transcription, DNA-templated;GO:0007154//cell communication;GO:0007165//signal transduction;GO:0007602//phototransduction;GO:0008150//biological_process;GO:0009314//response to radiation;GO:0009416//response to light stimulus;GO:0009581//detection of external stimulus;GO:0009582//detection of abiotic stimulus;GO:0009583//detection of light stimulus;GO:0009585//red, far-r…	--
Iba_chr01aCG21050	-0.835858	0.0616714	not_significant	-1.33707	0.011018	down	-1.64724	0.000232901	down	-0.501213	0.978528	not_significant	-0.811378	0.835106	not_significant	-0.310165	0.995769	not_significant	--	XP_031105375.1 putative leucine-rich repeat-containing protein DDB_G0290503 [Ipomoea triloba]	-	-	-	-	GO:0031514//motile cilium	GO:0005524//ATP binding	GO:0007059//chromosome segregation;GO:0030261//chromosome condensation;GO:0048870//cell motility	--
Iba_chr01aCG21370	1.50048	3.15794e-15	up	0.0893697	0.936413	not_significant	0.706075	0.107317	not_significant	-1.41112	1.90587e-19	down	-0.79441	4.83188e-07	not_significant	0.616705	0.178441	not_significant	APF2	XP_031105762.1 aspartyl protease family protein 2-like [Ipomoea triloba]	-	-	-	-	-	-	-	--
Iba_chr01aCG21480	2.14493	0.00443961	up	2.60041	2.22873e-05	up	2.95768	2.45116e-07	up	0.45548	0.429547	not_significant	0.812756	0.227878	not_significant	0.357276	0.995769	not_significant	--	XP_031106402.1 uncharacterized protein LOC116011041 isoform X4 [Ipomoea triloba]	-	-	-	-	-	GO:0003682//chromatin binding	-	--
Iba_chr01aCG21580	3.21846	4.2409e-06	up	2.91094	3.77702e-05	up	3.39887	2.96453e-07	up	-0.307515	0.978528	not_significant	0.180411	0.995483	not_significant	0.487927	0.995769	not_significant	KINB2	XP_031106489.1 SNF1-related protein kinase regulatory subunit beta-2-like [Ipomoea triloba]	-	-	-	-	-	GO:0000166//nucleotide binding;GO:0003674//molecular_function;GO:0005488//binding;GO:0005515//protein binding;GO:0005524//ATP binding;GO:0017076//purine nucleotide binding;GO:0030554//adenyl nucleotide binding;GO:0032553//ribonucleotide binding;GO:0032555//purine ribonucleotide binding;GO:0032559//adenyl ribonucleotide binding;GO:0035639//purine ribonucleoside triphosphate binding;GO:0036094//sma…	GO:0005975//carbohydrate metabolic process;GO:0006082//organic acid metabolic process;GO:0006629//lipid metabolic process;GO:0006631//fatty acid metabolic process;GO:0006633//fatty acid biosynthetic process;GO:0006807//nitrogen compound metabolic process;GO:0008150//biological_process;GO:0008152//metabolic process;GO:0008610//lipid biosynthetic process;GO:0009058//biosynthetic process;GO:0009987/…	--
Iba_chr01aCG21620	-1.92444	0.0254541	down	-1.17704	0.216464	not_significant	-0.575232	0.456356	not_significant	0.7474	0.941409	not_significant	1.34921	0.857151	not_significant	0.60181	0.995769	not_significant	--	XP_031105810.1 histone H3.v1-like [Ipomoea triloba]	-	-	-	-	-	-	-	--
Iba_chr01aCG21630	-2.36123	6.05402e-76	down	-1.98341	8.30561e-73	down	-1.75012	2.78039e-72	down	0.377812	0.0624116	not_significant	0.611109	0.053437	not_significant	0.233297	0.995769	not_significant	G6PD	XP_031105450.1 glucose-6-phosphate 1-dehydrogenase, chloroplastic-like [Ipomoea triloba]	Metabolism;Metabolism;Metabolism;Metabolism;Metabolism	Global and overview maps;Global and overview maps;Global and overview maps;Metabolism of other amino acids;Carbohydrate metabolism	ko01100//Metabolic pathways;ko01110//Biosynthesis of secondary metabolites;ko01200//Carbon metabolism;ko00480//Glutathione metabolism;ko00030//Pentose phosphate pathway	K00036;K00036;K00036;K00036;K00036	GO:0005575//cellular_component;GO:0005622//intracellular anatomical structure;GO:0005737//cytoplasm;GO:0009507//chloroplast;GO:0009532//plastid stroma;GO:0009536//plastid;GO:0009570//chloroplast stroma;GO:0043226//organelle;GO:0043227//membrane-bounded organelle;GO:0043229//intracellular organelle;GO:0043231//intracellular membrane-bounded organelle	GO:0000166//nucleotide binding;GO:0003674//molecular_function;GO:0003824//catalytic activity;GO:0004345//glucose-6-phosphate dehydrogenase activity;GO:0005488//binding;GO:0016491//oxidoreductase activity;GO:0016614//oxidoreductase activity, acting on CH-OH group of donors;GO:0016616//oxidoreductase activity, acting on the CH-OH group of donors, NAD or NADP as acceptor;GO:0036094//small molecule b…	GO:0005975//carbohydrate metabolic process;GO:0005996//monosaccharide metabolic process;GO:0006006//glucose metabolic process;GO:0006081//cellular aldehyde metabolic process;GO:0006098//pentose-phosphate shunt;GO:0006139//nucleobase-containing compound metabolic process;GO:0006725//cellular aromatic compound metabolic process;GO:0006739//NADP metabolic process;GO:0006753//nucleoside phosphate met…	--
Iba_chr01aCG21730	1.29959	1.44168e-10	up	0.794158	0.000480085	not_significant	1.10157	1.85784e-06	up	-0.505431	0.0031229	not_significant	-0.198022	0.638217	not_significant	0.307409	0.880423	not_significant	budC	XP_031104865.1 uncharacterized protein LOC116009847 [Ipomoea triloba]	-	-	-	-	-	GO:0004316//3-oxoacyl-[acyl-carrier-protein] reductase (NADPH) activity;GO:0008667//2,3-dihydro-2,3-dihydroxybenzoate dehydrogenase activity;GO:0008678//2-deoxy-D-gluconate 3-dehydrogenase activity;GO:0016491//oxidoreductase activity;GO:0051287//NAD binding	GO:0000272//polysaccharide catabolic process;GO:0006633//fatty acid biosynthetic process	--
Iba_chr01aCG21750	-2.89913	8.39934e-41	down	-2.57625	5.60752e-40	down	-2.89262	8.18869e-46	down	0.32288	0.697541	not_significant	0.00651121	0.995483	not_significant	-0.316368	0.905916	not_significant	--	-	-	-	-	-	-	-	-	--
Iba_chr01aCG21830	2.16391	5.92669e-06	up	1.68892	0.00140311	up	1.80691	0.00123043	up	-0.474982	0.466965	not_significant	-0.356999	0.838336	not_significant	0.117983	0.996938	not_significant	--	RAL41867.1 hypothetical protein DM860_009049 [Cuscuta australis]	-	-	-	-	-	-	-	--
Iba_chr01aCG2300	3.12872	7.94229e-06	up	2.84289	7.90567e-05	up	3.10888	5.73172e-06	up	-0.28583	0.978528	not_significant	-0.0198452	0.995483	not_significant	0.265985	0.995769	not_significant	WRKY40	XP_031118539.1 probable WRKY transcription factor 40 [Ipomoea triloba]	-	-	-	-	-	GO:0003700//DNA-binding transcription factor activity;GO:0043565//sequence-specific DNA binding	GO:0006355//regulation of transcription, DNA-templated	WRKY
Iba_chr01aCG2710	2.41795	0.00271566	up	2.55146	0.000311656	up	2.17515	0.0173792	up	0.133516	0.978528	not_significant	-0.242794	0.995483	not_significant	-0.37631	0.905916	not_significant	--	XP_019167929.1 PREDICTED: acyl-protein thioesterase 1 homolog 1-like isoform X1 [Ipomoea nil]	Metabolism	Lipid metabolism	ko00564//Glycerophospholipid metabolism	K06130	GO:0005575//cellular_component;GO:0005576//extracellular region;GO:0005622//intracellular anatomical structure;GO:0005737//cytoplasm;GO:0005794//Golgi apparatus;GO:0005795//Golgi stack;GO:0005829//cytosol;GO:0012505//endomembrane system;GO:0031984//organelle subcompartment;GO:0043226//organelle;GO:0043227//membrane-bounded organelle;GO:0043229//intracellular organelle;GO:0043231//intracellular me…	GO:0003674//molecular_function;GO:0003824//catalytic activity;GO:0004806//triglyceride lipase activity;GO:0008236//serine-type peptidase activity;GO:0008474//palmitoyl-(protein) hydrolase activity;GO:0016787//hydrolase activity;GO:0016788//hydrolase activity, acting on ester bonds;GO:0016790//thiolester hydrolase activity;GO:0052689//carboxylic ester hydrolase activity;GO:0098599//palmitoyl hydro…	GO:0000902//cell morphogenesis;GO:0000904//cell morphogenesis involved in differentiation;GO:0002084//protein depalmitoylation;GO:0006082//organic acid metabolic process;GO:0006464//cellular protein modification process;GO:0006508//proteolysis;GO:0006629//lipid metabolic process;GO:0006631//fatty acid metabolic process;GO:0006807//nitrogen compound metabolic process;GO:0006928//movement of cell o…	--
Iba_chr01aCG2950	3.80596	5.80362e-28	up	2.80919	1.09663e-11	up	3.1905	1.97344e-14	up	-0.996762	1.60928e-06	not_significant	-0.615454	0.0344329	not_significant	0.381308	0.995769	not_significant	BOR7	XP_031119600.1 probable boron transporter 7 [Ipomoea triloba]	-	-	-	-	GO:0005575//cellular_component;GO:0005886//plasma membrane;GO:0005887//integral component of plasma membrane;GO:0016020//membrane;GO:0016021//integral component of membrane;GO:0031224//intrinsic component of membrane;GO:0031226//intrinsic component of plasma membrane;GO:0071944//cell periphery	GO:0003674//molecular_function;GO:0005215//transporter activity;GO:0005452//inorganic anion exchanger activity;GO:0008509//anion transmembrane transporter activity;GO:0015075//ion transmembrane transporter activity;GO:0015103//inorganic anion transmembrane transporter activity;GO:0015291//secondary active transmembrane transporter activity;GO:0015297//antiporter activity;GO:0015301//anion:anion a…	GO:0006810//transport;GO:0006811//ion transport;GO:0006820//anion transport;GO:0006855//xenobiotic transmembrane transport;GO:0006873//cellular ion homeostasis;GO:0006885//regulation of pH;GO:0007154//cell communication;GO:0008150//biological_process;GO:0009605//response to external stimulus;GO:0009987//cellular process;GO:0009991//response to extracellular stimulus;GO:0010036//response to boron-…	--
Iba_chr01aCG3210	-0.719616	0.229717	not_significant	-0.830388	0.235359	not_significant	-2.64142	0.000120437	down	-0.110772	0.999923	not_significant	-1.9218	0.193551	not_significant	-1.81103	0.151309	not_significant	CYCA2-1	XP_031119545.1 cyclin-A2-2-like [Ipomoea triloba]	-	-	-	-	-	-	-	--
Iba_chr01aCG3430	1.20893	0.00212694	up	1.08296	0.00293855	up	1.29919	0.000555757	up	-0.12597	0.978528	not_significant	0.0902575	0.995483	not_significant	0.216227	0.995769	not_significant	TEB	XP_031119280.1 helicase and polymerase-containing protein TEBICHI isoform X2 [Ipomoea triloba]	-	-	-	-	GO:0031902//late endosome membrane;GO:0045121//membrane raft;GO:0071986//Ragulator complex	GO:0003676//nucleic acid binding;GO:0003677//DNA binding;GO:0003887//DNA-directed DNA polymerase activity;GO:0005524//ATP binding	GO:0001919//regulation of receptor recycling;GO:0006260//DNA replication;GO:0007040//lysosome organization;GO:0016197//endosomal transport;GO:0032008//positive regulation of TOR signaling;GO:0042632//cholesterol homeostasis;GO:0043410//positive regulation of MAPK cascade;GO:0071230//cellular response to amino acid stimulus	--
Iba_chr01aCG4670	-4.44233	0.0232459	down	-3.28233	0.0541143	not_significant	-4.44233	0.0141325	down	1.16	0.978528	not_significant	0	0.995483	not_significant	-1.16	0.995769	not_significant	NPF1.2	XP_031118171.1 protein NRT1/ PTR FAMILY 1.2-like [Ipomoea triloba]	-	-	-	-	GO:0005575//cellular_component;GO:0016020//membrane;GO:0016021//integral component of membrane;GO:0031224//intrinsic component of membrane	GO:0003674//molecular_function;GO:0005215//transporter activity;GO:0015333//peptide:proton symporter activity;GO:0022857//transmembrane transporter activity	GO:0006810//transport;GO:0008150//biological_process;GO:0015833//peptide transport;GO:0051179//localization;GO:0051234//establishment of localization;GO:0055085//transmembrane transport	--
Iba_chr01aCG4720	-1.67665	0.00182075	down	-0.738151	0.209103	not_significant	-0.601833	0.161001	not_significant	0.938501	0.287087	not_significant	1.07482	0.585709	not_significant	0.136318	0.998065	not_significant	NPF1.2	XP_031119440.1 protein NRT1/ PTR FAMILY 1.2-like [Ipomoea triloba]	-	-	-	-	GO:0005575//cellular_component;GO:0016020//membrane;GO:0016021//integral component of membrane;GO:0031224//intrinsic component of membrane	GO:0003674//molecular_function;GO:0005215//transporter activity;GO:0022857//transmembrane transporter activity	GO:0006810//transport;GO:0008150//biological_process;GO:0051179//localization;GO:0051234//establishment of localization;GO:0055085//transmembrane transport	--
Iba_chr01aCG4840	-2.48206	4.59226e-98	down	-2.58045	6.45083e-102	down	-2.56225	1.63055e-114	down	-0.0983915	0.990616	not_significant	-0.0801905	0.995483	not_significant	0.018201	0.995769	not_significant	At5g03795	XP_031117882.1 probable glycosyltransferase At5g03795 [Ipomoea triloba]	-	-	-	-	-	-	-	--
Iba_chr01aCG5170	0.940407	0.00538081	not_significant	0.1304	0.969771	not_significant	1.42919	1.1046e-08	up	-0.810007	0.000240805	not_significant	0.488781	0.0746354	not_significant	1.29879	1.24173e-09	up	At2g25790	XP_031119688.1 probably inactive leucine-rich repeat receptor-like protein kinase At2g25790 isoform X1 [Ipomoea triloba]	-	-	-	-	GO:0005575//cellular_component;GO:0005622//intracellular anatomical structure;GO:0005737//cytoplasm;GO:0005783//endoplasmic reticulum;GO:0005886//plasma membrane;GO:0012505//endomembrane system;GO:0016020//membrane;GO:0016021//integral component of membrane;GO:0031224//intrinsic component of membrane;GO:0043226//organelle;GO:0043227//membrane-bounded organelle;GO:0043229//intracellular organelle;…	GO:0000166//nucleotide binding;GO:0003674//molecular_function;GO:0003824//catalytic activity;GO:0004672//protein kinase activity;GO:0005488//binding;GO:0005515//protein binding;GO:0005524//ATP binding;GO:0016301//kinase activity;GO:0016740//transferase activity;GO:0016772//transferase activity, transferring phosphorus-containing groups;GO:0016773//phosphotransferase activity, alcohol group as acc…	GO:0006464//cellular protein modification process;GO:0006468//protein phosphorylation;GO:0006793//phosphorus metabolic process;GO:0006796//phosphate-containing compound metabolic process;GO:0006807//nitrogen compound metabolic process;GO:0008150//biological_process;GO:0008152//metabolic process;GO:0009987//cellular process;GO:0016310//phosphorylation;GO:0019538//protein metabolic process;GO:00362…	--
Iba_chr01aCG5180	2.3497	0.00188416	up	2.82759	7.86965e-07	up	3.23856	1.20068e-08	up	0.477893	0.415311	not_significant	0.888866	0.25306	not_significant	0.410973	0.995769	not_significant	ME1	XP_031117936.1 NADP-dependent malic enzyme-like isoform X1 [Ipomoea triloba]	Metabolism;Metabolism;Metabolism;Metabolism	Global and overview maps;Global and overview maps;Carbohydrate metabolism;Energy metabolism	ko01100//Metabolic pathways;ko01200//Carbon metabolism;ko00620//Pyruvate metabolism;ko00710//Carbon fixation in photosynthetic organisms	K00029;K00029;K00029;K00029	GO:0005737//cytoplasm;GO:0009380//excinuclease repair complex	GO:0003924//GTPase activity;GO:0005524//ATP binding;GO:0005525//GTP binding;GO:0008883//glutamyl-tRNA reductase activity;GO:0009381//excinuclease ABC activity;GO:0016887//ATP hydrolysis activity;GO:0051287//NAD binding	GO:0006289//nucleotide-excision repair;GO:0006779//porphyrin-containing compound biosynthetic process	--
Iba_chr01aCG5410	1.43795	0.000724519	up	0.968669	0.0474032	not_significant	1.57689	6.4177e-05	up	-0.46928	0.423874	not_significant	0.138946	0.995483	not_significant	0.608226	0.417654	not_significant	BC10	XP_031117809.1 glycosyltransferase BC10-like isoform X1 [Ipomoea triloba]	-	-	-	-	GO:0016020//membrane	GO:0016757//glycosyltransferase activity	-	--
Iba_chr01aCG5580	-1.52613	1.08858e-09	down	-1.66481	2.97931e-10	down	-2.12878	6.5465e-15	down	-0.138679	0.980665	not_significant	-0.602656	0.77183	not_significant	-0.463977	0.790386	not_significant	NDL2	XP_031118205.1 protein NDL2-like [Ipomoea triloba]	-	-	-	-	GO:0005575//cellular_component;GO:0005622//intracellular anatomical structure;GO:0005737//cytoplasm	GO:0016788//hydrolase activity, acting on ester bonds;GO:0047570//3-oxoadipate enol-lactonase activity;GO:0070205//2-succinyl-6-hydroxy-2,4-cyclohexadiene-1-carboxylate synthase activity	GO:0006112//energy reserve metabolic process;GO:0008150//biological_process;GO:0009234//menaquinone biosynthetic process;GO:0010817//regulation of hormone levels;GO:0032879//regulation of localization;GO:0040008//regulation of growth;GO:0042952//beta-ketoadipate pathway;GO:0050789//regulation of biological process;GO:0051049//regulation of transport;GO:0065007//biological regulation;GO:0065008//r…	--
Iba_chr01aCG5920	-2.02232	0.0849612	not_significant	-3.13131	0.0138791	down	-2.01933	0.0473978	down	-1.10899	0.978528	not_significant	0.00299625	0.997513	not_significant	1.11199	0.995769	not_significant	PLD1	XP_031118615.1 phospholipase D alpha 1-like [Ipomoea triloba]	Metabolism;Metabolism;Cellular Processes;Metabolism;Metabolism	Global and overview maps;Global and overview maps;Transport and catabolism;Lipid metabolism;Lipid metabolism	ko01100//Metabolic pathways;ko01110//Biosynthesis of secondary metabolites;ko04144//Endocytosis;ko00564//Glycerophospholipid metabolism;ko00565//Ether lipid metabolism	K01115;K01115;K01115;K01115;K01115	GO:0005575//cellular_component;GO:0005622//intracellular anatomical structure;GO:0005737//cytoplasm;GO:0016020//membrane;GO:0031410//cytoplasmic vesicle;GO:0031982//vesicle;GO:0043226//organelle;GO:0043227//membrane-bounded organelle;GO:0043229//intracellular organelle;GO:0097708//intracellular vesicle	GO:0003674//molecular_function;GO:0003824//catalytic activity;GO:0004620//phospholipase activity;GO:0004630//phospholipase D activity;GO:0005488//binding;GO:0005509//calcium ion binding;GO:0008081//phosphoric diester hydrolase activity;GO:0008808//cardiolipin synthase activity;GO:0016298//lipase activity;GO:0016787//hydrolase activity;GO:0016788//hydrolase activity, acting on ester bonds;GO:00425…	GO:0001101//response to acid chemical;GO:0006629//lipid metabolic process;GO:0006643//membrane lipid metabolic process;GO:0006644//phospholipid metabolic process;GO:0006650//glycerophospholipid metabolic process;GO:0006654//phosphatidic acid biosynthetic process;GO:0006793//phosphorus metabolic process;GO:0006796//phosphate-containing compound metabolic process;GO:0006807//nitrogen compound metab…	--
Iba_chr01aCG6060	-1.12859	0.0291887	down	-0.790038	0.209696	not_significant	-0.277536	0.3956	not_significant	0.338548	0.978528	not_significant	0.85105	0.750778	not_significant	0.512502	0.995769	not_significant	SPX2	XP_031117948.1 SPX domain-containing protein 1-like [Ipomoea triloba]	-	-	-	-	-	-	-	--
Iba_chr01aCG6130	-0.877791	2.41082e-05	not_significant	-0.601233	0.00264568	not_significant	-1.07676	2.85228e-08	down	0.276557	0.482949	not_significant	-0.198966	0.995483	not_significant	-0.475524	0.173071	not_significant	STE1	XP_019179075.1 PREDICTED: delta(7)-sterol-C5(6)-desaturase-like isoform X1 [Ipomoea nil]	Metabolism;Metabolism;Metabolism	Global and overview maps;Global and overview maps;Lipid metabolism	ko01100//Metabolic pathways;ko01110//Biosynthesis of secondary metabolites;ko00100//Steroid biosynthesis	K00227;K00227;K00227	-	GO:0005506//iron ion binding;GO:0016491//oxidoreductase activity	GO:0008610//lipid biosynthetic process	--
Iba_chr01aCG6370	3.26312	0.00644358	up	1.48922	0.920059	not_significant	1.10443	0.954083	not_significant	-1.7739	0.680533	not_significant	-2.15869	0.995483	not_significant	-0.384785	0.995769	not_significant	At4g27190	XP_031119411.1 probable disease resistance protein At4g27220 isoform X1 [Ipomoea triloba]	Organismal Systems	Environmental adaptation	ko04626//Plant-pathogen interaction	K13459	GO:0009898//cytoplasmic side of plasma membrane;GO:0030257//type III protein secretion system complex	GO:0003677//DNA binding;GO:0004519//endonuclease activity;GO:0005515//protein binding;GO:0005524//ATP binding;GO:0016772//transferase activity, transferring phosphorus-containing groups;GO:0016787//hydrolase activity;GO:0016887//ATP hydrolysis activity;GO:0042626//ATPase-coupled transmembrane transporter activity;GO:0043531//ADP binding;GO:0046961//proton-transporting ATPase activity, rotational …	GO:0002949//tRNA threonylcarbamoyladenosine modification;GO:0006810//transport;GO:0009306//protein secretion;GO:0015809//arginine transport;GO:0015819//lysine transport;GO:0015822//ornithine transport;GO:0030254//protein secretion by the type III secretion system	--
Iba_chr01aCG6440	1.27305	0.0149107	up	1.1938	0.0132191	up	1.37852	0.00906104	up	-0.079249	0.999923	not_significant	0.105472	0.995483	not_significant	0.184721	0.995769	not_significant	HDA2	XP_031117861.1 histone deacetylase 2 [Ipomoea triloba]	-	-	-	-	GO:0000118//histone deacetylase complex;GO:0005575//cellular_component;GO:0005622//intracellular anatomical structure;GO:0005634//nucleus;GO:0005654//nucleoplasm;GO:0005737//cytoplasm;GO:0005886//plasma membrane;GO:0016020//membrane;GO:0016021//integral component of membrane;GO:0031224//intrinsic component of membrane;GO:0031974//membrane-enclosed lumen;GO:0031981//nuclear lumen;GO:0032991//prote…	GO:0003674//molecular_function;GO:0003824//catalytic activity;GO:0004407//histone deacetylase activity;GO:0005215//transporter activity;GO:0005488//binding;GO:0005515//protein binding;GO:0008134//transcription factor binding;GO:0008324//cation transmembrane transporter activity;GO:0015075//ion transmembrane transporter activity;GO:0015078//proton transmembrane transporter activity;GO:0015291//sec…	GO:0006139//nucleobase-containing compound metabolic process;GO:0006325//chromatin organization;GO:0006351//transcription, DNA-templated;GO:0006355//regulation of transcription, DNA-templated;GO:0006464//cellular protein modification process;GO:0006476//protein deacetylation;GO:0006725//cellular aromatic compound metabolic process;GO:0006807//nitrogen compound metabolic process;GO:0006810//transp…	--
Iba_chr01aCG6460	-1.26332	6.72503e-05	down	-0.730803	0.0195783	not_significant	-0.532232	0.0238466	not_significant	0.532515	0.384344	not_significant	0.731086	0.571164	not_significant	0.198571	0.995769	not_significant	RTE1	XP_031118112.1 protein REVERSION-TO-ETHYLENE SENSITIVITY1-like [Ipomoea triloba]	Environmental Information Processing	Signal transduction	ko04016//MAPK signaling pathway - plant	K20726	GO:0000139//Golgi membrane;GO:0005575//cellular_component;GO:0005622//intracellular anatomical structure;GO:0005737//cytoplasm;GO:0005783//endoplasmic reticulum;GO:0005789//endoplasmic reticulum membrane;GO:0005794//Golgi apparatus;GO:0012505//endomembrane system;GO:0016020//membrane;GO:0016021//integral component of membrane;GO:0031090//organelle membrane;GO:0031224//intrinsic component of membr…	GO:0016407//acetyltransferase activity	GO:0008150//biological_process;GO:0009719//response to endogenous stimulus;GO:0009723//response to ethylene;GO:0009725//response to hormone;GO:0009966//regulation of signal transduction;GO:0009968//negative regulation of signal transduction;GO:0010033//response to organic substance;GO:0010104//regulation of ethylene-activated signaling pathway;GO:0010105//negative regulation of ethylene-activated…	--
Iba_chr01aCG6470	0.597358	0.09086	not_significant	0.585197	0.0218568	not_significant	1.20896	1.9115e-10	up	-0.0121613	0.978528	not_significant	0.611599	0.000119902	not_significant	0.62376	0.000867785	not_significant	CGLD27	XP_031117950.1 protein CONSERVED IN THE GREEN LINEAGE AND DIATOMS 27, chloroplastic [Ipomoea triloba]	-	-	-	-	GO:0005575//cellular_component;GO:0005622//intracellular anatomical structure;GO:0005737//cytoplasm;GO:0009507//chloroplast;GO:0009536//plastid;GO:0043226//organelle;GO:0043227//membrane-bounded organelle;GO:0043229//intracellular organelle;GO:0043231//intracellular membrane-bounded organelle	-	-	--
Iba_chr01aCG6530	2.26757	7.60854e-119	up	1.77505	1.24548e-78	up	2.29187	1.17384e-134	up	-0.492516	3.53898e-13	not_significant	0.0243027	0.995483	not_significant	0.516818	8.08167e-11	not_significant	ZIP4	XP_031119956.1 zinc transporter 4, chloroplastic [Ipomoea triloba]	-	-	-	-	GO:0005575//cellular_component;GO:0005622//intracellular anatomical structure;GO:0005737//cytoplasm;GO:0005886//plasma membrane;GO:0009507//chloroplast;GO:0009534//chloroplast thylakoid;GO:0009535//chloroplast thylakoid membrane;GO:0009536//plastid;GO:0009579//thylakoid;GO:0016020//membrane;GO:0016021//integral component of membrane;GO:0031224//intrinsic component of membrane;GO:0031976//plastid …	GO:0003674//molecular_function;GO:0005215//transporter activity;GO:0005385//zinc ion transmembrane transporter activity;GO:0008324//cation transmembrane transporter activity;GO:0015075//ion transmembrane transporter activity;GO:0015318//inorganic molecular entity transmembrane transporter activity;GO:0022857//transmembrane transporter activity;GO:0022890//inorganic cation transmembrane transporte…	GO:0000041//transition metal ion transport;GO:0006810//transport;GO:0006811//ion transport;GO:0006812//cation transport;GO:0006829//zinc ion transport;GO:0008150//biological_process;GO:0030001//metal ion transport;GO:0034220//ion transmembrane transport;GO:0051179//localization;GO:0051234//establishment of localization;GO:0055085//transmembrane transport;GO:0071577//zinc ion transmembrane transpo…	--
Iba_chr01aCG6940	1.79502	3.09758e-19	up	0.540787	0.229187	not_significant	0.733122	0.123071	not_significant	-1.25423	5.95323e-18	down	-1.0619	5.62878e-11	down	0.192335	0.995769	not_significant	IQM4	XP_031119024.1 IQ domain-containing protein IQM1-like [Ipomoea triloba]	-	-	-	-	-	-	-	--
Iba_chr01aCG7140	3.04608	2.11056e-53	up	1.8895	5.7227e-14	up	2.32737	1.57745e-23	up	-1.15657	4.01542e-19	down	-0.718704	5.37449e-08	not_significant	0.437869	0.371967	not_significant	WRKY50	XP_031117983.1 probable WRKY transcription factor 75 isoform X1 [Ipomoea triloba]	-	-	-	-	GO:0005575//cellular_component;GO:0005622//intracellular anatomical structure;GO:0005634//nucleus;GO:0043226//organelle;GO:0043227//membrane-bounded organelle;GO:0043229//intracellular organelle;GO:0043231//intracellular membrane-bounded organelle	GO:0003674//molecular_function;GO:0003676//nucleic acid binding;GO:0003677//DNA binding;GO:0003700//DNA-binding transcription factor activity;GO:0005488//binding;GO:0043565//sequence-specific DNA binding;GO:0097159//organic cyclic compound binding;GO:0140110//transcription regulator activity;GO:1901363//heterocyclic compound binding	GO:0001101//response to acid chemical;GO:0006139//nucleobase-containing compound metabolic process;GO:0006351//transcription, DNA-templated;GO:0006355//regulation of transcription, DNA-templated;GO:0006725//cellular aromatic compound metabolic process;GO:0006807//nitrogen compound metabolic process;GO:0006950//response to stress;GO:0006952//defense response;GO:0007154//cell communication;GO:00071…	WRKY
Iba_chr01aCG7160	2.05715	1.79301e-12	up	2.60793	5.4425e-29	up	2.43516	2.8589e-21	up	0.550778	1.33155e-05	not_significant	0.378008	0.300066	not_significant	-0.17277	0.290087	not_significant	Slc25a44	XP_031119132.1 solute carrier family 25 member 44-like isoform X1 [Ipomoea triloba]	-	-	-	-	-	-	-	--
Iba_chr01aCG7450	0.773232	0.0557298	not_significant	1.44741	5.47417e-12	up	1.18569	9.92253e-06	up	0.67418	1.40688e-06	not_significant	0.412455	0.326324	not_significant	-0.261725	0.0951248	not_significant	COPT5.1	XP_031118024.1 copper transporter 5-like [Ipomoea triloba]	-	-	-	-	GO:0005575//cellular_component;GO:0005622//intracellular anatomical structure;GO:0005737//cytoplasm;GO:0005768//endosome;GO:0005770//late endosome;GO:0005773//vacuole;GO:0005774//vacuolar membrane;GO:0005794//Golgi apparatus;GO:0005911//cell-cell junction;GO:0009506//plasmodesma;GO:0012505//endomembrane system;GO:0016020//membrane;GO:0016021//integral component of membrane;GO:0030054//cell juncti…	GO:0003674//molecular_function;GO:0005215//transporter activity;GO:0005375//copper ion transmembrane transporter activity;GO:0008324//cation transmembrane transporter activity;GO:0015075//ion transmembrane transporter activity;GO:0015318//inorganic molecular entity transmembrane transporter activity;GO:0022857//transmembrane transporter activity;GO:0022890//inorganic cation transmembrane transpor…	GO:0000041//transition metal ion transport;GO:0001101//response to acid chemical;GO:0006810//transport;GO:0006811//ion transport;GO:0006812//cation transport;GO:0006825//copper ion transport;GO:0008150//biological_process;GO:0009719//response to endogenous stimulus;GO:0009725//response to hormone;GO:0009737//response to abscisic acid;GO:0010033//response to organic substance;GO:0015680//protein m…	--
Iba_chr01aCG7610	-0.957219	0.00302264	not_significant	0.263699	0.927809	not_significant	-1.00718	0.000665085	down	1.22092	1.16401e-05	up	-0.049961	0.995483	not_significant	-1.27088	7.1264e-05	down	--	XP_031120368.1 cysteine protease inhibitor 7-like [Ipomoea triloba]	-	-	-	-	-	GO:0004866//endopeptidase inhibitor activity	-	--
Iba_chr01aCG7650	-0.733302	5.80943e-18	not_significant	-0.626811	2.52326e-13	not_significant	-1.06579	2.5222e-35	down	0.106491	0.375478	not_significant	-0.332491	0.0832034	not_significant	-0.438982	7.00948e-05	not_significant	PCMP-H11	XP_031118522.1 pentatricopeptide repeat-containing protein At4g21065-like [Ipomoea triloba]	-	-	-	-	-	GO:0005506//iron ion binding;GO:0008270//zinc ion binding;GO:0016491//oxidoreductase activity	GO:0008610//lipid biosynthetic process	--
Iba_chr01aCG7700	1.21169	0.000118729	up	0.953322	0.00134346	not_significant	0.853508	0.0518425	not_significant	-0.258372	0.833146	not_significant	-0.358186	0.411823	not_significant	-0.0998135	0.891464	not_significant	--	XP_031110246.1 protein NRDE2 homolog isoform X1 [Ipomoea triloba]	-	-	-	-	GO:0005575//cellular_component;GO:0005622//intracellular anatomical structure;GO:0005634//nucleus;GO:0005681//spliceosomal complex;GO:0016021//integral component of membrane;GO:0032991//protein-containing complex;GO:0043226//organelle;GO:0043227//membrane-bounded organelle;GO:0043229//intracellular organelle;GO:0043231//intracellular membrane-bounded organelle;GO:0071013//catalytic step 2 spliceo…	GO:0003674//molecular_function;GO:0005488//binding;GO:0005515//protein binding	GO:0001672//regulation of chromatin assembly or disassembly;GO:0006139//nucleobase-containing compound metabolic process;GO:0006325//chromatin organization;GO:0006355//regulation of transcription, DNA-templated;GO:0006396//RNA processing;GO:0006725//cellular aromatic compound metabolic process;GO:0006807//nitrogen compound metabolic process;GO:0006996//organelle organization;GO:0008150//biologica…	--
Iba_chr01aCG7880	1.05062	0.0235447	up	0.183247	0.984543	not_significant	0.914695	0.116114	not_significant	-0.867368	0.00376255	not_significant	-0.135921	0.995483	not_significant	0.731448	0.213696	not_significant	CYP71AU50	XP_031118336.1 cytochrome P450 CYP736A12-like isoform X1 [Ipomoea triloba]	-	-	-	-	-	GO:0005506//iron ion binding;GO:0016705//oxidoreductase activity, acting on paired donors, with incorporation or reduction of molecular oxygen;GO:0020037//heme binding	-	--
Iba_chr01aCG8010	-0.888199	1.71071e-12	not_significant	-1.28653	3.25586e-20	down	-0.963961	4.78801e-16	not_significant	-0.398331	0.30952	not_significant	-0.0757614	0.995483	not_significant	0.322569	0.995769	not_significant	At4g27220	XP_031118795.1 probable disease resistance protein At4g27220 isoform X1 [Ipomoea triloba]	Organismal Systems	Environmental adaptation	ko04626//Plant-pathogen interaction	K13459	GO:0000275//mitochondrial proton-transporting ATP synthase complex, catalytic sector F(1);GO:0009898//cytoplasmic side of plasma membrane;GO:0016592//mediator complex;GO:0039679//viral occlusion body;GO:0045261//proton-transporting ATP synthase complex, catalytic core F(1);GO:0045262//plasma membrane proton-transporting ATP synthase complex, catalytic core F(1)	GO:0003677//DNA binding;GO:0003688//DNA replication origin binding;GO:0003712//transcription coregulator activity;GO:0003723//RNA binding;GO:0003724//RNA helicase activity;GO:0003924//GTPase activity;GO:0005515//protein binding;GO:0005524//ATP binding;GO:0005525//GTP binding;GO:0016772//transferase activity, transferring phosphorus-containing groups;GO:0016887//ATP hydrolysis activity;GO:0017111/…	GO:0006270//DNA replication initiation;GO:0006275//regulation of DNA replication;GO:0006357//regulation of transcription by RNA polymerase II;GO:0006810//transport;GO:0007155//cell adhesion;GO:0015809//arginine transport;GO:0015819//lysine transport;GO:0015822//ornithine transport;GO:0015986//ATP synthesis coupled proton transport	--
Iba_chr01aCG8100	1.65078	0.0319591	up	0.393702	0.925763	not_significant	1.21134	0.28533	not_significant	-1.25708	0.0146236	down	-0.439439	0.983942	not_significant	0.817642	0.744717	not_significant	--	-	-	-	-	-	-	GO:0005515//protein binding	-	--
Iba_chr01aCG8130	1.10567	6.7979e-27	up	0.85684	1.52831e-19	not_significant	1.13354	6.66384e-29	up	-0.248829	0.0238097	not_significant	0.0278712	0.995483	not_significant	0.2767	0.151493	not_significant	BIP4	XP_031118466.1 luminal-binding protein 5 [Ipomoea triloba]	Genetic Information Processing;Genetic Information Processing	Folding, sorting and degradation;Folding, sorting and degradation	ko04141//Protein processing in endoplasmic reticulum;ko03060//Protein export	K09490;K09490	-	GO:0004856//xylulokinase activity;GO:0005515//protein binding;GO:0005524//ATP binding;GO:0016773//phosphotransferase activity, alcohol group as acceptor;GO:0016887//ATP hydrolysis activity;GO:0051082//unfolded protein binding	GO:0005975//carbohydrate metabolic process;GO:0005997//xylulose metabolic process;GO:0006457//protein folding;GO:0006950//response to stress;GO:0008360//regulation of cell shape;GO:0042732//D-xylose metabolic process;GO:0043093//FtsZ-dependent cytokinesis	--
Iba_chr01aCG8590	1.10492	0.00362718	up	0.790102	0.0503938	not_significant	1.20699	0.000588576	up	-0.314817	0.715177	not_significant	0.102075	0.995483	not_significant	0.416892	0.782201	not_significant	PGLP2	XP_031118700.1 phosphoglycolate phosphatase 2 isoform X2 [Ipomoea triloba]	Metabolism;Metabolism;Metabolism;Metabolism	Global and overview maps;Global and overview maps;Global and overview maps;Carbohydrate metabolism	ko01100//Metabolic pathways;ko01110//Biosynthesis of secondary metabolites;ko01200//Carbon metabolism;ko00630//Glyoxylate and dicarboxylate metabolism	K19269;K19269;K19269;K19269	GO:0005575//cellular_component;GO:0005622//intracellular anatomical structure;GO:0005737//cytoplasm;GO:0005829//cytosol;GO:0009507//chloroplast;GO:0009536//plastid;GO:0043226//organelle;GO:0043227//membrane-bounded organelle;GO:0043229//intracellular organelle;GO:0043231//intracellular membrane-bounded organelle	GO:0003674//molecular_function;GO:0003824//catalytic activity;GO:0004401//histidinol-phosphatase activity;GO:0004672//protein kinase activity;GO:0004674//protein serine/threonine kinase activity;GO:0008962//phosphatidylglycerophosphatase activity;GO:0008967//phosphoglycolate phosphatase activity;GO:0016301//kinase activity;GO:0016740//transferase activity;GO:0016772//transferase activity, transfe…	GO:0000105//histidine biosynthetic process;GO:0006464//cellular protein modification process;GO:0006468//protein phosphorylation;GO:0006793//phosphorus metabolic process;GO:0006796//phosphate-containing compound metabolic process;GO:0006807//nitrogen compound metabolic process;GO:0008150//biological_process;GO:0008152//metabolic process;GO:0009853//photorespiration;GO:0009987//cellular process;GO…	--
Iba_chr01aCG8610	3.29858	4.94897e-13	up	3.6172	1.84179e-19	up	2.28839	0.000157397	up	0.318618	0.278028	not_significant	-1.01019	0.00553119	down	-1.3288	2.44263e-07	down	HSP22.0	XP_031118713.1 22.0 kDa class IV heat shock protein-like [Ipomoea triloba]	Genetic Information Processing	Folding, sorting and degradation	ko04141//Protein processing in endoplasmic reticulum	K13993	-	-	-	--
Iba_chr01aCG8710	-1.25599	1.73664e-59	down	-1.11208	1.12966e-47	down	-1.46032	1.22009e-67	down	0.143908	0.0901827	not_significant	-0.204337	0.476593	not_significant	-0.348246	0.000772228	not_significant	KOR	XP_031118919.1 endoglucanase 25-like [Ipomoea triloba]	Metabolism;Metabolism	Global and overview maps;Carbohydrate metabolism	ko01100//Metabolic pathways;ko00500//Starch and sucrose metabolism	K01179;K01179	-	GO:0004553//hydrolase activity, hydrolyzing O-glycosyl compounds	GO:0005975//carbohydrate metabolic process	--
Iba_chr01aCG8850	2.17583	3.14532e-06	up	2.04076	1.15538e-06	up	2.08669	4.41004e-06	up	-0.135074	0.978528	not_significant	-0.0891476	0.995483	not_significant	0.0459262	0.995769	not_significant	UGT74F2	XP_031119332.1 UDP-glycosyltransferase 74F2-like isoform X2 [Ipomoea triloba]	-	-	-	-	-	GO:0008194//UDP-glycosyltransferase activity;GO:0016758//hexosyltransferase activity	GO:0005975//carbohydrate metabolic process;GO:0030259//lipid glycosylation	--
Iba_chr01aCG9090	-9.64446	0.034357	down	-3.90749	0.101635	not_significant	-2.39653	0.213061	not_significant	5.73697	0.978528	not_significant	7.24793	0.995483	not_significant	1.51096	0.995769	not_significant	PUB6	XP_031119949.1 uncharacterized protein LOC116023115 [Ipomoea triloba]	-	-	-	-	-	-	-	--
Iba_chr01aCG9230	0.817365	0.311718	not_significant	0.330702	0.905179	not_significant	1.21607	0.0323036	up	-0.486663	0.613214	not_significant	0.398706	0.976694	not_significant	0.885369	0.183759	not_significant	--	XP_031118165.1 uncharacterized protein LOC116021821 [Ipomoea triloba]	-	-	-	-	-	-	-	--
Iba_chr01aCG9380	-2.24665	0.0146422	down	-1.83098	0.04316	down	-1.16611	0.123623	not_significant	0.415671	0.978528	not_significant	1.08053	0.995483	not_significant	0.664863	0.995769	not_significant	--	XP_031119239.1 uncharacterized protein LOC116022609 [Ipomoea triloba]	-	-	-	-	-	-	-	--
Iba_chr01aCG9540	-4.96281	0.00325546	down	-5.11482	0.00328199	down	-9.50713	0.000154312	down	-0.152003	0.999923	not_significant	-4.54432	0.995483	not_significant	-4.39232	0.995769	not_significant	--	RRT33837.1 hypothetical protein B296_00057693 [Ensete ventricosum]	-	-	-	-	-	-	-	--
Iba_chr01aCG9820	0.996117	0.00164752	not_significant	1.01839	0.000134851	up	1.29417	3.33917e-06	up	0.0222719	0.957497	not_significant	0.298052	0.624281	not_significant	0.27578	0.995769	not_significant	At1g21780	XP_031119219.1 BTB/POZ domain-containing protein At1g21780-like [Ipomoea triloba]	-	-	-	-	GO:0000151//ubiquitin ligase complex;GO:0005575//cellular_component;GO:0005622//intracellular anatomical structure;GO:0005737//cytoplasm;GO:0019005//SCF ubiquitin ligase complex;GO:0031461//cullin-RING ubiquitin ligase complex;GO:0031463//Cul3-RING ubiquitin ligase complex;GO:0032991//protein-containing complex;GO:1902494//catalytic complex;GO:1990234//transferase complex	GO:0003674//molecular_function;GO:0005488//binding;GO:0005515//protein binding;GO:0019899//enzyme binding;GO:0031625//ubiquitin protein ligase binding;GO:0044389//ubiquitin-like protein ligase binding	GO:0006464//cellular protein modification process;GO:0006508//proteolysis;GO:0006511//ubiquitin-dependent protein catabolic process;GO:0006807//nitrogen compound metabolic process;GO:0008150//biological_process;GO:0008152//metabolic process;GO:0009056//catabolic process;GO:0009057//macromolecule catabolic process;GO:0009987//cellular process;GO:0010498//proteasomal protein catabolic process;GO:00…	--
Iba_chr01aCG9850	-1.17783	0.0227577	down	-0.572282	0.347593	not_significant	-0.405421	0.297568	not_significant	0.605553	0.669199	not_significant	0.772414	0.884777	not_significant	0.166861	0.995769	not_significant	--	XP_031119170.1 nitrate regulatory gene2 protein-like [Ipomoea triloba]	-	-	-	-	-	-	-	--
Iba_chr01aCG9900	1.3086	3.46457e-05	up	1.14499	8.14898e-05	up	1.54541	2.48747e-08	up	-0.163614	0.978528	not_significant	0.236809	0.981773	not_significant	0.400423	0.650496	not_significant	--	RWW16912.1 hypothetical protein GW17_00019180 [Ensete ventricosum]	-	-	-	-	-	-	GO:0006464//cellular protein modification process	--
Iba_chr01aCG9930	0.395464	0.903722	not_significant	-0.699937	0.0578603	not_significant	0.0726477	0.732724	not_significant	-1.0954	0.0110695	down	-0.322816	0.975544	not_significant	0.772585	0.506259	not_significant	LECRK63	XP_031119175.1 lectin-domain containing receptor kinase VI.3-like [Ipomoea triloba]	-	-	-	-	GO:0005575//cellular_component;GO:0005886//plasma membrane;GO:0016020//membrane;GO:0016021//integral component of membrane;GO:0031224//intrinsic component of membrane;GO:0071944//cell periphery	GO:0000166//nucleotide binding;GO:0003674//molecular_function;GO:0003824//catalytic activity;GO:0004672//protein kinase activity;GO:0004674//protein serine/threonine kinase activity;GO:0005488//binding;GO:0005524//ATP binding;GO:0016301//kinase activity;GO:0016740//transferase activity;GO:0016772//transferase activity, transferring phosphorus-containing groups;GO:0016773//phosphotransferase activ…	GO:0006464//cellular protein modification process;GO:0006468//protein phosphorylation;GO:0006793//phosphorus metabolic process;GO:0006796//phosphate-containing compound metabolic process;GO:0006807//nitrogen compound metabolic process;GO:0008150//biological_process;GO:0008152//metabolic process;GO:0009987//cellular process;GO:0016310//phosphorylation;GO:0019538//protein metabolic process;GO:00362…	--
Iba_chr01aCG9980	1.60075	0.00070018	up	1.48278	0.000432987	up	1.44392	0.00367036	up	-0.117975	0.982177	not_significant	-0.156834	0.995483	not_significant	-0.0388591	0.995769	not_significant	At1g19290	XP_031119172.1 putative pentatricopeptide repeat-containing protein At1g19290 [Ipomoea triloba]	-	-	-	-	GO:0005575//cellular_component;GO:0005622//intracellular anatomical structure;GO:0043226//organelle;GO:0043227//membrane-bounded organelle;GO:0043229//intracellular organelle;GO:0043231//intracellular membrane-bounded organelle	GO:0003674//molecular_function;GO:0003676//nucleic acid binding;GO:0003723//RNA binding;GO:0003824//catalytic activity;GO:0004518//nuclease activity;GO:0004519//endonuclease activity;GO:0005488//binding;GO:0016787//hydrolase activity;GO:0016788//hydrolase activity, acting on ester bonds;GO:0045182//translation regulator activity;GO:0097159//organic cyclic compound binding;GO:1901363//heterocyclic…	GO:0006139//nucleobase-containing compound metabolic process;GO:0006417//regulation of translation;GO:0006725//cellular aromatic compound metabolic process;GO:0006807//nitrogen compound metabolic process;GO:0008150//biological_process;GO:0008152//metabolic process;GO:0009451//RNA modification;GO:0009987//cellular process;GO:0016070//RNA metabolic process;GO:0034641//cellular nitrogen compound met…	--
Iba_chr02bCG0050	1.0348	0.320316	not_significant	1.09362	0.231239	not_significant	1.52267	0.0224218	up	0.058822	0.978528	not_significant	0.487864	0.95056	not_significant	0.429042	0.995769	not_significant	--	XP_031108310.1 zinc finger protein 511 isoform X2 [Ipomoea triloba]	-	-	-	-	-	-	-	C2H2
Iba_chr02bCG0180	3.13274	5.8603e-05	up	3.71565	1.09714e-09	up	3.07166	4.80789e-05	up	0.582914	0.24756	not_significant	-0.0610809	0.995483	not_significant	-0.643995	0.250111	not_significant	--	XP_031108351.1 uncharacterized protein LOC116012817 [Ipomoea triloba]	-	-	-	-	-	-	-	--
Iba_chr02bCG0350	-6.76377	0.935124	not_significant	-6.76377	0.936413	not_significant	4.19768	0.0625487	not_significant	0	1	not_significant	10.9614	0.0492109	up	10.9614	0.0356273	up	ESF2	XP_031109376.1 pre-rRNA-processing protein ESF2 [Ipomoea triloba]	-	-	-	-	GO:0001518//voltage-gated sodium channel complex;GO:0005575//cellular_component;GO:0005622//intracellular anatomical structure;GO:0005634//nucleus;GO:0005667//transcription regulator complex;GO:0005730//nucleolus;GO:0005737//cytoplasm;GO:0030684//preribosome;GO:0030686//90S preribosome;GO:0031974//membrane-enclosed lumen;GO:0031981//nuclear lumen;GO:0032991//protein-containing complex;GO:0043226/…	GO:0001671//ATPase activator activity;GO:0003674//molecular_function;GO:0003676//nucleic acid binding;GO:0003677//DNA binding;GO:0003712//transcription coregulator activity;GO:0003713//transcription coactivator activity;GO:0003723//RNA binding;GO:0004674//protein serine/threonine kinase activity;GO:0005248//voltage-gated sodium channel activity;GO:0005488//binding;GO:0005524//ATP binding;GO:00080…	GO:0000028//ribosomal small subunit assembly;GO:0000447//endonucleolytic cleavage in ITS1 to separate SSU-rRNA from 5.8S rRNA and LSU-rRNA from tricistronic rRNA transcript (SSU-rRNA, 5.8S rRNA, LSU-rRNA);GO:0000460//maturation of 5.8S rRNA;GO:0000462//maturation of SSU-rRNA from tricistronic rRNA transcript (SSU-rRNA, 5.8S rRNA, LSU-rRNA);GO:0000466//maturation of 5.8S rRNA from tricistronic rRN…	--
Iba_chr02bCG0370	-10.6961	0.0148354	down	-1.18171	0.582145	not_significant	-2.60334	0.128021	not_significant	9.51439	0.582342	not_significant	8.09276	0.995483	not_significant	-1.42163	0.995769	not_significant	At5g14430	XP_031108363.1 probable methyltransferase PMT9 [Ipomoea triloba]	-	-	-	-	GO:0000139//Golgi membrane;GO:0005575//cellular_component;GO:0005618//cell wall;GO:0005622//intracellular anatomical structure;GO:0005737//cytoplasm;GO:0005768//endosome;GO:0005773//vacuole;GO:0005774//vacuolar membrane;GO:0005794//Golgi apparatus;GO:0005802//trans-Golgi network;GO:0009505//plant-type cell wall;GO:0012505//endomembrane system;GO:0016020//membrane;GO:0016021//integral component of…	GO:0003674//molecular_function;GO:0003824//catalytic activity;GO:0008168//methyltransferase activity;GO:0008757//S-adenosylmethionine-dependent methyltransferase activity;GO:0016740//transferase activity;GO:0016741//transferase activity, transferring one-carbon groups	GO:0008150//biological_process;GO:0008152//metabolic process;GO:0032259//methylation	--
Iba_chr02bCG0380	-2.35063	2.94221e-12	down	-4.00874	0.000740954	down	-3.71199	0.00205244	down	-1.65811	0.256331	not_significant	-1.36135	0.6478	not_significant	0.296754	0.995769	not_significant	At5g14430	XP_031108363.1 probable methyltransferase PMT9 [Ipomoea triloba]	-	-	-	-	GO:0000139//Golgi membrane;GO:0005575//cellular_component;GO:0005618//cell wall;GO:0005622//intracellular anatomical structure;GO:0005737//cytoplasm;GO:0005768//endosome;GO:0005773//vacuole;GO:0005774//vacuolar membrane;GO:0005794//Golgi apparatus;GO:0005802//trans-Golgi network;GO:0009505//plant-type cell wall;GO:0012505//endomembrane system;GO:0016020//membrane;GO:0016021//integral component of…	GO:0003674//molecular_function;GO:0003824//catalytic activity;GO:0008168//methyltransferase activity;GO:0008171//O-methyltransferase activity;GO:0008757//S-adenosylmethionine-dependent methyltransferase activity;GO:0016740//transferase activity;GO:0016741//transferase activity, transferring one-carbon groups	GO:0008150//biological_process;GO:0008152//metabolic process;GO:0009102//biotin biosynthetic process;GO:0032259//methylation	--
Iba_chr02bCG0400	-2.24018	0.0491433	down	-1.27354	0.396095	not_significant	-3.89438	0.00763699	down	0.966641	0.926545	not_significant	-1.6542	0.995483	not_significant	-2.62084	0.761107	not_significant	--	XP_031108181.1 uncharacterized protein LOC116012684 isoform X1 [Ipomoea triloba]	Metabolism;Metabolism	Global and overview maps;Glycan biosynthesis and metabolism	ko01100//Metabolic pathways;ko00510//N-Glycan biosynthesis	K00737;K00737	GO:0016020//membrane	GO:0003830//beta-1,4-mannosylglycoprotein 4-beta-N-acetylglucosaminyltransferase activity	GO:0006487//protein N-linked glycosylation	--
Iba_chr02bCG0540	5.96889	1.27076e-14	up	4.11315	4.09625e-05	up	5.33504	1.13258e-10	up	-1.85574	8.76467e-09	down	-0.633848	0.121997	not_significant	1.22189	0.046936	up	NRT2.7	XP_031109336.1 high affinity nitrate transporter 2.7 isoform X1 [Ipomoea triloba]	Metabolism	Energy metabolism	ko00910//Nitrogen metabolism	K02575	GO:0000325//plant-type vacuole;GO:0005575//cellular_component;GO:0005622//intracellular anatomical structure;GO:0005737//cytoplasm;GO:0005773//vacuole;GO:0005774//vacuolar membrane;GO:0005886//plasma membrane;GO:0005887//integral component of plasma membrane;GO:0009705//plant-type vacuole membrane;GO:0016020//membrane;GO:0016021//integral component of membrane;GO:0031090//organelle membrane;GO:00…	GO:0003674//molecular_function;GO:0005215//transporter activity;GO:0005515//protein binding;GO:0008509//anion transmembrane transporter activity;GO:0009055//electron transfer activity;GO:0015075//ion transmembrane transporter activity;GO:0015103//inorganic anion transmembrane transporter activity;GO:0015112//nitrate transmembrane transporter activity;GO:0015318//inorganic molecular entity transme…	GO:0001101//response to acid chemical;GO:0006082//organic acid metabolic process;GO:0006457//protein folding;GO:0006807//nitrogen compound metabolic process;GO:0006810//transport;GO:0006811//ion transport;GO:0006820//anion transport;GO:0008150//biological_process;GO:0008152//metabolic process;GO:0009408//response to heat;GO:0009987//cellular process;GO:0010035//response to inorganic substance;GO:…	--
Iba_chr02bCG0620	1.29576	1.30184e-130	up	1.32389	1.48783e-171	up	1.5701	4.03609e-204	up	0.028125	0.0146305	not_significant	0.274337	2.89058e-10	not_significant	0.246212	0.0104895	not_significant	BCA1	XP_031108344.1 carbonic anhydrase 2-like [Ipomoea triloba]	Metabolism;Metabolism	Global and overview maps;Energy metabolism	ko01100//Metabolic pathways;ko00910//Nitrogen metabolism	K01673;K01673	GO:0005575//cellular_component;GO:0005622//intracellular anatomical structure;GO:0005737//cytoplasm;GO:0009507//chloroplast;GO:0009532//plastid stroma;GO:0009536//plastid;GO:0009570//chloroplast stroma;GO:0043226//organelle;GO:0043227//membrane-bounded organelle;GO:0043229//intracellular organelle;GO:0043231//intracellular membrane-bounded organelle	GO:0003674//molecular_function;GO:0003824//catalytic activity;GO:0004089//carbonate dehydratase activity;GO:0005488//binding;GO:0008270//zinc ion binding;GO:0016829//lyase activity;GO:0016835//carbon-oxygen lyase activity;GO:0016836//hydro-lyase activity;GO:0043167//ion binding;GO:0043169//cation binding;GO:0046872//metal ion binding;GO:0046914//transition metal ion binding	GO:0008150//biological_process;GO:0015976//carbon utilization	--
Iba_chr02bCG0640	-0.493251	2.29899e-05	not_significant	-1.26828	5.1558e-17	down	-1.13703	2.3621e-18	down	-0.775033	0.000116381	not_significant	-0.643776	0.0038404	not_significant	0.131257	0.99957	not_significant	AO	XP_031109245.1 L-aspartate oxidase, chloroplastic [Ipomoea triloba]	Metabolism;Metabolism;Metabolism	Global and overview maps;Amino acid metabolism;Metabolism of cofactors and vitamins	ko01100//Metabolic pathways;ko00250//Alanine, aspartate and glutamate metabolism;ko00760//Nicotinate and nicotinamide metabolism	K00278;K00278;K00278	GO:0005575//cellular_component;GO:0005622//intracellular anatomical structure;GO:0005737//cytoplasm;GO:0005886//plasma membrane;GO:0009331//glycerol-3-phosphate dehydrogenase complex;GO:0009507//chloroplast;GO:0009536//plastid;GO:0016020//membrane;GO:0032991//protein-containing complex;GO:0043226//organelle;GO:0043227//membrane-bounded organelle;GO:0043229//intracellular organelle;GO:0043231//int…	GO:0000104//succinate dehydrogenase activity;GO:0000166//nucleotide binding;GO:0001716//L-amino-acid oxidase activity;GO:0003674//molecular_function;GO:0003824//catalytic activity;GO:0004368//glycerol-3-phosphate dehydrogenase (quinone) activity;GO:0005488//binding;GO:0008177//succinate dehydrogenase (ubiquinone) activity;GO:0008734//L-aspartate oxidase activity;GO:0009055//electron transfer acti…	GO:0006071//glycerol metabolic process;GO:0006082//organic acid metabolic process;GO:0006091//generation of precursor metabolites and energy;GO:0006099//tricarboxylic acid cycle;GO:0006101//citrate metabolic process;GO:0006139//nucleobase-containing compound metabolic process;GO:0006725//cellular aromatic compound metabolic process;GO:0006744//ubiquinone biosynthetic process;GO:0006753//nucleosid…	--
Iba_chr02bCG0690	-0.916324	2.9362e-07	not_significant	-0.801983	1.61508e-05	not_significant	-1.23181	1.21438e-11	down	0.114341	0.894123	not_significant	-0.315484	0.895503	not_significant	-0.429825	0.2481	not_significant	CYP38	XP_031108253.1 peptidyl-prolyl cis-trans isomerase CYP38, chloroplastic-like [Ipomoea triloba]	-	-	-	-	GO:0005575//cellular_component;GO:0005576//extracellular region;GO:0005622//intracellular anatomical structure;GO:0005737//cytoplasm;GO:0009507//chloroplast;GO:0009532//plastid stroma;GO:0009534//chloroplast thylakoid;GO:0009535//chloroplast thylakoid membrane;GO:0009536//plastid;GO:0009543//chloroplast thylakoid lumen;GO:0009570//chloroplast stroma;GO:0009579//thylakoid;GO:0016020//membrane;GO:0…	GO:0003674//molecular_function;GO:0003755//peptidyl-prolyl cis-trans isomerase activity;GO:0003824//catalytic activity;GO:0016853//isomerase activity;GO:0016859//cis-trans isomerase activity;GO:0140096//catalytic activity, acting on a protein	GO:0000413//protein peptidyl-prolyl isomerization;GO:0006464//cellular protein modification process;GO:0006807//nitrogen compound metabolic process;GO:0006950//response to stress;GO:0006952//defense response;GO:0008150//biological_process;GO:0008152//metabolic process;GO:0009605//response to external stimulus;GO:0009607//response to biotic stimulus;GO:0009617//response to bacterium;GO:0009987//ce…	--
Iba_chr02bCG0750	0.651182	1.10317e-07	not_significant	1.05314	3.74828e-44	up	0.71658	2.51243e-07	not_significant	0.401962	4.19294e-33	not_significant	0.0653986	0.995483	not_significant	-0.336563	5.7531e-18	not_significant	POT8	XP_031109309.1 potassium transporter 8-like [Ipomoea triloba]	-	-	-	-	GO:0005575//cellular_component;GO:0005886//plasma membrane;GO:0016020//membrane;GO:0016021//integral component of membrane;GO:0031224//intrinsic component of membrane;GO:0071944//cell periphery	GO:0003674//molecular_function;GO:0005215//transporter activity;GO:0008324//cation transmembrane transporter activity;GO:0015075//ion transmembrane transporter activity;GO:0015079//potassium ion transmembrane transporter activity;GO:0015318//inorganic molecular entity transmembrane transporter activity;GO:0022857//transmembrane transporter activity;GO:0022890//inorganic cation transmembrane trans…	GO:0006810//transport;GO:0006811//ion transport;GO:0006812//cation transport;GO:0006813//potassium ion transport;GO:0008150//biological_process;GO:0009987//cellular process;GO:0030001//metal ion transport;GO:0034220//ion transmembrane transport;GO:0051179//localization;GO:0051234//establishment of localization;GO:0055085//transmembrane transport;GO:0071805//potassium ion transmembrane transport;G…	--
Iba_chr02bCG0840	-1.82629	0.00315666	down	-0.845699	0.169922	not_significant	-1.51423	0.00512423	down	0.98059	0.461389	not_significant	0.312055	0.995483	not_significant	-0.668535	0.910785	not_significant	PER63	XP_031110415.1 peroxidase 31-like [Ipomoea triloba]	Metabolism;Metabolism;Metabolism	Global and overview maps;Global and overview maps;Biosynthesis of other secondary metabolites	ko01100//Metabolic pathways;ko01110//Biosynthesis of secondary metabolites;ko00940//Phenylpropanoid biosynthesis	K00430;K00430;K00430	GO:0005575//cellular_component;GO:0005576//extracellular region	GO:0003674//molecular_function;GO:0003824//catalytic activity;GO:0004096//catalase activity;GO:0004601//peroxidase activity;GO:0005488//binding;GO:0016209//antioxidant activity;GO:0016491//oxidoreductase activity;GO:0016684//oxidoreductase activity, acting on peroxide as acceptor;GO:0020037//heme binding;GO:0043167//ion binding;GO:0043169//cation binding;GO:0046872//metal ion binding;GO:0046906//…	GO:0006950//response to stress;GO:0006979//response to oxidative stress;GO:0008150//biological_process;GO:0008152//metabolic process;GO:0009056//catabolic process;GO:0009636//response to toxic substance;GO:0009987//cellular process;GO:0016999//antibiotic metabolic process;GO:0017001//antibiotic catabolic process;GO:0042221//response to chemical;GO:0042743//hydrogen peroxide metabolic process;GO:0…	--
Iba_chr02bCG0890	0.639014	0.25991	not_significant	0.465508	0.444618	not_significant	1.1913	0.000221532	up	-0.173507	0.978528	not_significant	0.552286	0.0984263	not_significant	0.725793	0.020956	not_significant	NPF5.9	XP_031109607.1 protein NRT1/ PTR FAMILY 5.8-like [Ipomoea triloba]	-	-	-	-	GO:0005575//cellular_component;GO:0016020//membrane;GO:0016021//integral component of membrane;GO:0031224//intrinsic component of membrane	GO:0003674//molecular_function;GO:0005215//transporter activity;GO:0015333//peptide:proton symporter activity;GO:0022857//transmembrane transporter activity	GO:0006810//transport;GO:0008150//biological_process;GO:0015833//peptide transport;GO:0051179//localization;GO:0051234//establishment of localization;GO:0055085//transmembrane transport	--
Iba_chr02bCG10090	-1.40105	0.0156535	down	-1.44499	0.0180681	down	-1.5828	0.00535099	down	-0.0439433	0.999923	not_significant	-0.181758	0.995483	not_significant	-0.137815	0.995769	not_significant	HT1	XP_031100004.1 serine/threonine/tyrosine-protein kinase HT1-like [Ipomoea triloba]	-	-	-	-	GO:0005575//cellular_component;GO:0005622//intracellular anatomical structure;GO:0005737//cytoplasm	GO:0000166//nucleotide binding;GO:0003674//molecular_function;GO:0003824//catalytic activity;GO:0004672//protein kinase activity;GO:0004674//protein serine/threonine kinase activity;GO:0005488//binding;GO:0005524//ATP binding;GO:0016301//kinase activity;GO:0016740//transferase activity;GO:0016772//transferase activity, transferring phosphorus-containing groups;GO:0016773//phosphotransferase activ…	GO:0006464//cellular protein modification process;GO:0006468//protein phosphorylation;GO:0006793//phosphorus metabolic process;GO:0006796//phosphate-containing compound metabolic process;GO:0006807//nitrogen compound metabolic process;GO:0007154//cell communication;GO:0007165//signal transduction;GO:0008150//biological_process;GO:0008152//metabolic process;GO:0009987//cellular process;GO:0016310/…	--
Iba_chr02bCG10160	1.70994	0.147241	not_significant	1.99003	0.0232349	up	1.37676	0.365799	not_significant	0.280087	0.933506	not_significant	-0.333184	0.995483	not_significant	-0.613271	0.67235	not_significant	UGT90A1	XP_031106632.1 UDP-glycosyltransferase 90A1-like [Ipomoea triloba]	-	-	-	-	-	GO:0008194//UDP-glycosyltransferase activity;GO:0016758//hexosyltransferase activity	-	--
Iba_chr02bCG10170	1.31431	0.00315143	up	1.20266	0.00477927	up	1.24512	0.0104056	up	-0.111649	0.984993	not_significant	-0.0691825	0.995483	not_significant	0.0424664	0.995769	not_significant	ELP1	XP_031105288.1 elongator complex protein 1 [Ipomoea triloba]	-	-	-	-	GO:0000123//histone acetyltransferase complex;GO:0005575//cellular_component;GO:0005622//intracellular anatomical structure;GO:0005634//nucleus;GO:0005654//nucleoplasm;GO:0005730//nucleolus;GO:0005737//cytoplasm;GO:0005829//cytosol;GO:0008023//transcription elongation factor complex;GO:0031248//protein acetyltransferase complex;GO:0031974//membrane-enclosed lumen;GO:0031981//nuclear lumen;GO:0032…	GO:0000049//tRNA binding;GO:0000166//nucleotide binding;GO:0000993//RNA polymerase II complex binding;GO:0001098//basal transcription machinery binding;GO:0001099//basal RNA polymerase II transcription machinery binding;GO:0003674//molecular_function;GO:0003676//nucleic acid binding;GO:0003723//RNA binding;GO:0003824//catalytic activity;GO:0004672//protein kinase activity;GO:0005488//binding;GO:0…	GO:0000003//reproduction;GO:0001101//response to acid chemical;GO:0001510//RNA methylation;GO:0001932//regulation of protein phosphorylation;GO:0002097//tRNA wobble base modification;GO:0002098//tRNA wobble uridine modification;GO:0002376//immune system process;GO:0002926//tRNA wobble base 5-methoxycarbonylmethyl-2-thiouridinylation;GO:0003006//developmental process involved in reproduction;GO:00…	--
Iba_chr02bCG10200	1.70117	0.00504615	up	1.82095	0.000453866	up	0.933447	0.482688	not_significant	0.119781	0.978528	not_significant	-0.767725	0.335348	not_significant	-0.887506	0.0527153	not_significant	PUB19	XP_031105843.1 U-box domain-containing protein 19-like [Ipomoea triloba]	-	-	-	-	GO:0005575//cellular_component;GO:0005622//intracellular anatomical structure;GO:0005634//nucleus;GO:0005737//cytoplasm;GO:0043226//organelle;GO:0043227//membrane-bounded organelle;GO:0043229//intracellular organelle;GO:0043231//intracellular membrane-bounded organelle	GO:0003674//molecular_function;GO:0003824//catalytic activity;GO:0004842//ubiquitin-protein transferase activity;GO:0005515//protein binding;GO:0008270//zinc ion binding;GO:0016740//transferase activity;GO:0019787//ubiquitin-like protein transferase activity;GO:0140096//catalytic activity, acting on a protein	GO:0006464//cellular protein modification process;GO:0006807//nitrogen compound metabolic process;GO:0008150//biological_process;GO:0008152//metabolic process;GO:0009987//cellular process;GO:0010029//regulation of seed germination;GO:0016567//protein ubiquitination;GO:0019538//protein metabolic process;GO:0032446//protein modification by small protein conjugation;GO:0036211//protein modification …	--
Iba_chr02bCG10310	-0.642074	0.10291	not_significant	-1.03655	0.0271503	down	-0.124436	0.590463	not_significant	-0.394474	0.978528	not_significant	0.517638	0.995483	not_significant	0.912112	0.680809	not_significant	--	XP_031104691.1 uncharacterized protein LOC116009710 [Ipomoea triloba]	-	-	-	-	-	-	-	--
Iba_chr02bCG10360	3.83148	0.00518962	up	3.01743	0.0739881	not_significant	3.32793	0.0384477	up	-0.814056	0.73562	not_significant	-0.503556	0.995483	not_significant	0.3105	0.995769	not_significant	CBP60C	XP_019197276.1 PREDICTED: calmodulin-binding protein 60 A-like isoform X1 [Ipomoea nil]	-	-	-	-	-	GO:0005516//calmodulin binding	-	--
Iba_chr02bCG10450	-11.2815	3.26538e-08	down	-6.73722	1.92497e-06	down	-11.2815	9.90703e-09	down	4.54432	0.978528	not_significant	0	1	not_significant	-4.54432	0.995769	not_significant	TOR1L3	XP_031106482.1 TORTIFOLIA1-like protein 4 [Ipomoea triloba]	-	-	-	-	-	GO:0005515//protein binding	-	--
Iba_chr02bCG1050	1.11229	1.41632e-18	up	1.16074	5.00607e-31	up	1.23898	8.32562e-25	up	0.0484515	0.293719	not_significant	0.126691	0.995483	not_significant	0.0782392	0.995769	not_significant	HIRL2	XP_031110281.1 hypersensitive-induced response protein-like protein 2 [Ipomoea triloba]	-	-	-	-	GO:0005575//cellular_component;GO:0005622//intracellular anatomical structure;GO:0005737//cytoplasm;GO:0005773//vacuole;GO:0005774//vacuolar membrane;GO:0005794//Golgi apparatus;GO:0005840//ribosome;GO:0005886//plasma membrane;GO:0005911//cell-cell junction;GO:0009506//plasmodesma;GO:0009507//chloroplast;GO:0009536//plastid;GO:0012505//endomembrane system;GO:0016020//membrane;GO:0030054//cell jun…	GO:0003674//molecular_function;GO:0003735//structural constituent of ribosome;GO:0005488//binding;GO:0005515//protein binding;GO:0019899//enzyme binding;GO:0019900//kinase binding;GO:0019901//protein kinase binding;GO:0043424//protein histidine kinase binding	GO:0006412//translation;GO:0045861//negative regulation of proteolysis	--
Iba_chr02bCG1060	1.88183	0.0432921	up	0.498104	0.918752	not_significant	0.794431	0.840216	not_significant	-1.38373	0.0873267	not_significant	-1.0874	0.585709	not_significant	0.296327	0.995769	not_significant	--	KAF5958519.1 hypothetical protein HYC85_005744 [Camellia sinensis]	-	-	-	-	-	-	-	--
Iba_chr02bCG10600	2.81592	0.0321003	up	2.80413	0.0167386	up	2.52007	0.0943432	not_significant	-0.0117859	0.978734	not_significant	-0.295844	0.995483	not_significant	-0.284058	0.995769	not_significant	APC8	XP_031104173.1 anaphase-promoting complex subunit 8-like [Ipomoea triloba]	Genetic Information Processing	Folding, sorting and degradation	ko04120//Ubiquitin mediated proteolysis	K03355	GO:0000151//ubiquitin ligase complex;GO:0000152//nuclear ubiquitin ligase complex;GO:0005575//cellular_component;GO:0005622//intracellular anatomical structure;GO:0005634//nucleus;GO:0005680//anaphase-promoting complex;GO:0031461//cullin-RING ubiquitin ligase complex;GO:0032991//protein-containing complex;GO:0043226//organelle;GO:0043227//membrane-bounded organelle;GO:0043229//intracellular organ…	GO:0000166//nucleotide binding;GO:0003911//DNA ligase (NAD+) activity;GO:0004813//alanine-tRNA ligase activity;GO:0005515//protein binding;GO:0005524//ATP binding	GO:0006260//DNA replication;GO:0006281//DNA repair;GO:0006419//alanyl-tRNA aminoacylation;GO:0006464//cellular protein modification process;GO:0006807//nitrogen compound metabolic process;GO:0007049//cell cycle;GO:0007088//regulation of mitotic nuclear division;GO:0007346//regulation of mitotic cell cycle;GO:0008150//biological_process;GO:0008152//metabolic process;GO:0009987//cellular process;GO…	--
Iba_chr02bCG10690	1.02644	1.34977e-22	up	-0.0790175	0.0404166	not_significant	0.731922	4.4109e-06	not_significant	-1.10546	1.60327e-57	down	-0.294521	0.000132308	not_significant	0.81094	1.01384e-14	not_significant	NPF2.11	XP_031105446.1 protein NRT1/ PTR FAMILY 2.11-like [Ipomoea triloba]	-	-	-	-	GO:0016020//membrane	GO:0015333//peptide:proton symporter activity;GO:0022857//transmembrane transporter activity	GO:0015833//peptide transport;GO:0055085//transmembrane transport	--
Iba_chr02bCG10730	1.99725	2.25434e-06	up	1.81447	2.23513e-06	up	1.64406	0.000517715	up	-0.182783	0.978528	not_significant	-0.353196	0.8807	not_significant	-0.170413	0.970779	not_significant	MIK2	XP_031104762.1 MDIS1-interacting receptor like kinase 2-like [Ipomoea triloba]	-	-	-	-	GO:0005765//lysosomal membrane;GO:0005886//plasma membrane	GO:0005515//protein binding;GO:0042910//xenobiotic transmembrane transporter activity	GO:0009271//phage shock;GO:1990961//xenobiotic detoxification by transmembrane export across the plasma membrane	--
Iba_chr02bCG11050	2.0841	1.31921e-85	up	1.66225	1.35304e-53	up	2.43699	2.00702e-135	up	-0.421848	4.79905e-07	not_significant	0.352884	5.00724e-05	not_significant	0.774732	8.5082e-21	not_significant	At5g67140	XP_031107666.1 F-box protein At5g67140 [Ipomoea triloba]	-	-	-	-	-	GO:0005515//protein binding	-	--
Iba_chr02bCG11090	-1.39679	1.42973e-08	down	-2.41239	1.04591e-15	down	-1.09881	2.4449e-07	down	-1.0156	0.0797281	not_significant	0.297979	0.995483	not_significant	1.31358	0.032147	up	TPPJ	XP_031110405.1 probable trehalose-phosphate phosphatase H [Ipomoea triloba]	Metabolism;Metabolism;Metabolism	Global and overview maps;Global and overview maps;Carbohydrate metabolism	ko01100//Metabolic pathways;ko01110//Biosynthesis of secondary metabolites;ko00500//Starch and sucrose metabolism	K01087;K01087;K01087	-	GO:0003824//catalytic activity;GO:0004805//trehalose-phosphatase activity;GO:0016787//hydrolase activity	GO:0005992//trehalose biosynthetic process;GO:0008152//metabolic process	--
Iba_chr02bCG11150	0.222448	0.982613	not_significant	-1.33191	0.0155849	down	-0.344983	0.343965	not_significant	-1.55436	0.00842744	down	-0.567431	0.85902	not_significant	0.986928	0.634739	not_significant	ACX2	XP_031109022.1 acyl-coenzyme A oxidase 2, peroxisomal-like [Ipomoea triloba]	Metabolism;Metabolism;Metabolism;Cellular Processes;Metabolism;Metabolism;Metabolism;Metabolism;Metabolism;Metabolism	Global and overview maps;Global and overview maps;Global and overview maps;Transport and catabolism;Global and overview maps;Lipid metabolism;Lipid metabolism;Metabolism of other amino acids;Carbohydrate metabolism;Lipid metabolism	ko01100//Metabolic pathways;ko01110//Biosynthesis of secondary metabolites;ko01200//Carbon metabolism;ko04146//Peroxisome;ko01212//Fatty acid metabolism;ko00592//alpha-Linolenic acid metabolism;ko00071//Fatty acid degradation;ko00410//beta-Alanine metabolism;ko00640//Propanoate metabolism;ko01040//Biosynthesis of unsaturated fatty acids	K00232;K00232;K00232;K00232;K00232;K00232;K00232;K00232;K00232;K00232	GO:0005777//peroxisome	GO:0003997//acyl-CoA oxidase activity;GO:0016627//oxidoreductase activity, acting on the CH-CH group of donors;GO:0050660//flavin adenine dinucleotide binding	GO:0006635//fatty acid beta-oxidation	--
Iba_chr02bCG11160	3.2242	0.00994589	up	2.04498	0.323313	not_significant	2.02792	0.440597	not_significant	-1.17921	0.374371	not_significant	-1.19628	0.698745	not_significant	-0.0170623	0.995769	not_significant	APSR1	XP_031109019.1 nitrate regulatory gene2 protein-like [Ipomoea triloba]	-	-	-	-	-	-	-	--
Iba_chr02bCG11220	-2.22276	0.0168576	down	-2.9442	0.00932874	down	-5.89674	0.000162137	down	-0.721442	0.978528	not_significant	-3.67398	0.652553	not_significant	-2.95254	0.98843	not_significant	--	-	-	-	-	-	-	-	-	--
Iba_chr02bCG11330	2.50245	9.33339e-19	up	2.61646	4.48337e-24	up	2.07023	1.65805e-10	up	0.114011	0.597076	not_significant	-0.432215	0.085437	not_significant	-0.546227	0.000596443	not_significant	CYP71AU50	XP_031107434.1 cytochrome P450 CYP736A12-like [Ipomoea triloba]	-	-	-	-	-	GO:0005506//iron ion binding;GO:0016705//oxidoreductase activity, acting on paired donors, with incorporation or reduction of molecular oxygen;GO:0020037//heme binding	-	--
Iba_chr02bCG11450	2.33088	0.0332934	up	1.86311	0.155278	not_significant	1.85532	0.228528	not_significant	-0.467779	0.951571	not_significant	-0.475562	0.995483	not_significant	-0.00778307	0.995769	not_significant	AAO	XP_031106967.1 L-ascorbate oxidase [Ipomoea triloba]	-	-	-	-	GO:0005575//cellular_component;GO:0005576//extracellular region	GO:0003674//molecular_function;GO:0003824//catalytic activity;GO:0005375//copper ion transmembrane transporter activity;GO:0005488//binding;GO:0005507//copper ion binding;GO:0008447//L-ascorbate oxidase activity;GO:0016491//oxidoreductase activity;GO:0016679//oxidoreductase activity, acting on diphenols and related substances as donors;GO:0016682//oxidoreductase activity, acting on diphenols and …	GO:0006825//copper ion transport;GO:0008150//biological_process;GO:0008152//metabolic process	GRAS
Iba_chr02bCG11490	2.09295	1.42632e-06	up	1.57104	0.00298881	up	1.16036	0.155731	not_significant	-0.521905	0.406635	not_significant	-0.932584	0.0318076	not_significant	-0.410679	0.74073	not_significant	AAO	XP_031106967.1 L-ascorbate oxidase [Ipomoea triloba]	-	-	-	-	GO:0005575//cellular_component;GO:0005576//extracellular region	GO:0003674//molecular_function;GO:0003824//catalytic activity;GO:0005375//copper ion transmembrane transporter activity;GO:0005488//binding;GO:0005507//copper ion binding;GO:0008447//L-ascorbate oxidase activity;GO:0016491//oxidoreductase activity;GO:0016679//oxidoreductase activity, acting on diphenols and related substances as donors;GO:0016682//oxidoreductase activity, acting on diphenols and …	GO:0006825//copper ion transport;GO:0008150//biological_process;GO:0008152//metabolic process	--
Iba_chr02bCG11850	1.11728	0.0225637	up	1.0436	0.0136183	up	1.22164	0.00598599	up	-0.0736808	0.999923	not_significant	0.104359	0.995483	not_significant	0.17804	0.995769	not_significant	PRL1-IFG	XP_031107003.1 BTB/POZ domain-containing protein At2g13690-like [Ipomoea triloba]	-	-	-	-	GO:0016592//mediator complex	GO:0003712//transcription coregulator activity	GO:0006357//regulation of transcription by RNA polymerase II	--
Iba_chr02bCG1200	-1.88664	0.00766772	down	-1.59788	0.011018	down	-2.65677	3.23205e-05	down	0.288761	0.978528	not_significant	-0.770132	0.995483	not_significant	-1.05889	0.827455	not_significant	ABCB19	XP_031108289.1 ABC transporter B family member 19 [Ipomoea triloba]	Environmental Information Processing	Membrane transport	ko02010//ABC transporters	K05658	GO:0005575//cellular_component;GO:0005737//cytoplasm;GO:0005886//plasma membrane;GO:0005887//integral component of plasma membrane;GO:0009380//excinuclease repair complex;GO:0009898//cytoplasmic side of plasma membrane;GO:0016020//membrane;GO:0016021//integral component of membrane;GO:0031224//intrinsic component of membrane;GO:0043190//ATP-binding cassette (ABC) transporter complex;GO:0055051//A…	GO:0000166//nucleotide binding;GO:0003674//molecular_function;GO:0003677//DNA binding;GO:0003824//catalytic activity;GO:0003924//GTPase activity;GO:0004020//adenylylsulfate kinase activity;GO:0004140//dephospho-CoA kinase activity;GO:0004849//uridine kinase activity;GO:0005215//transporter activity;GO:0005260//intracellularly ATP-gated chloride channel activity;GO:0005319//lipid transporter activ…	GO:0000003//reproduction;GO:0000910//cytokinesis;GO:0003006//developmental process involved in reproduction;GO:0006289//nucleotide-excision repair;GO:0006364//rRNA processing;GO:0006790//sulfur compound metabolic process;GO:0006810//transport;GO:0006817//phosphate ion transport;GO:0006824//cobalt ion transport;GO:0006855//xenobiotic transmembrane transport;GO:0006869//lipid transport;GO:0007154//…	--
Iba_chr02bCG1210	-0.841543	0.017509	not_significant	-0.733912	0.0541525	not_significant	-1.39876	8.67264e-05	down	0.107631	0.978528	not_significant	-0.557214	0.935909	not_significant	-0.664845	0.515251	not_significant	BHLH062	XP_031109695.1 transcription factor bHLH47-like isoform X1 [Ipomoea triloba]	-	-	-	-	GO:0016021//integral component of membrane	GO:0008134//transcription factor binding;GO:0042803//protein homodimerization activity;GO:0043565//sequence-specific DNA binding;GO:0046983//protein dimerization activity;GO:0070840//dynein complex binding	GO:0006355//regulation of transcription, DNA-templated;GO:0051301//cell division	bHLH
Iba_chr02bCG12140	2.4092	8.11159e-08	up	1.17262	0.114213	not_significant	1.91832	0.000268415	up	-1.23658	0.000242613	down	-0.490877	0.483863	not_significant	0.745699	0.47666	not_significant	PUB28	XP_031110363.1 U-box domain-containing protein 27-like [Ipomoea triloba]	-	-	-	-	-	GO:0003674//molecular_function;GO:0003824//catalytic activity;GO:0004842//ubiquitin-protein transferase activity;GO:0008270//zinc ion binding;GO:0016740//transferase activity;GO:0019787//ubiquitin-like protein transferase activity;GO:0140096//catalytic activity, acting on a protein	GO:0006464//cellular protein modification process;GO:0006807//nitrogen compound metabolic process;GO:0008150//biological_process;GO:0008152//metabolic process;GO:0009987//cellular process;GO:0010033//response to organic substance;GO:0010200//response to chitin;GO:0010243//response to organonitrogen compound;GO:0016567//protein ubiquitination;GO:0019538//protein metabolic process;GO:0032446//prote…	--
Iba_chr02bCG12290	1.78092	3.79609e-10	up	1.39852	7.76484e-07	up	1.43615	1.77039e-05	up	-0.382406	0.316092	not_significant	-0.344776	0.457378	not_significant	0.0376299	0.995769	not_significant	LECRK3	XP_031107860.1 G-type lectin S-receptor-like serine/threonine-protein kinase LECRK3 [Ipomoea triloba]	-	-	-	-	-	GO:0004672//protein kinase activity;GO:0005524//ATP binding	GO:0006468//protein phosphorylation;GO:0048544//recognition of pollen	--
Iba_chr02bCG12310	2.12289	0.00160462	up	0.423343	0.936413	not_significant	-0.211329	0.79542	not_significant	-1.69955	0.0144203	down	-2.33422	0.000168471	down	-0.634672	0.995769	not_significant	LECRK3	XP_031107144.1 G-type lectin S-receptor-like serine/threonine-protein kinase LECRK3 [Ipomoea triloba]	-	-	-	-	-	GO:0004672//protein kinase activity;GO:0005524//ATP binding	GO:0006468//protein phosphorylation;GO:0048544//recognition of pollen	--
Iba_chr02bCG12450	1.09012	0.00176868	up	0.697027	0.139303	not_significant	1.03825	0.0173835	up	-0.393091	0.416128	not_significant	-0.0518648	0.995483	not_significant	0.341226	0.995769	not_significant	CARA	XP_031108260.1 carbamoyl-phosphate synthase small chain, chloroplastic-like [Ipomoea triloba]	Metabolism;Metabolism;Metabolism	Global and overview maps;Nucleotide metabolism;Amino acid metabolism	ko01100//Metabolic pathways;ko00240//Pyrimidine metabolism;ko00250//Alanine, aspartate and glutamate metabolism	K01956;K01956;K01956	GO:0005951//carbamoyl-phosphate synthase complex	GO:0000107//imidazoleglycerol-phosphate synthase activity;GO:0003922//GMP synthase (glutamine-hydrolyzing) activity;GO:0004049//anthranilate synthase activity;GO:0004088//carbamoyl-phosphate synthase (glutamine-hydrolyzing) activity;GO:0016787//hydrolase activity;GO:0016884//carbon-nitrogen ligase activity, with glutamine as amido-N-donor;GO:0046820//4-amino-4-deoxychorismate synthase activity	GO:0000105//histidine biosynthetic process;GO:0000162//tryptophan biosynthetic process;GO:0006177//GMP biosynthetic process;GO:0009220//pyrimidine ribonucleotide biosynthetic process	--
Iba_chr02bCG12460	-0.948357	0.0169937	not_significant	-0.576337	0.192456	not_significant	0.591496	0.667774	not_significant	0.37202	0.79909	not_significant	1.53985	0.00117047	up	1.16783	0.03401	up	At1g68170	XP_031108261.1 WAT1-related protein At1g68170 [Ipomoea triloba]	-	-	-	-	GO:0016020//membrane;GO:0016021//integral component of membrane	-	-	--
Iba_chr02bCG1250	1.52524	0.000922447	up	1.08781	0.0420139	up	1.06702	0.153643	not_significant	-0.437431	0.58015	not_significant	-0.458222	0.699553	not_significant	-0.0207918	0.995769	not_significant	--	XP_031108104.1 uncharacterized protein LOC116012637 isoform X2 [Ipomoea triloba]	-	-	-	-	-	-	-	--
Iba_chr02bCG12500	-0.746828	0.0159589	not_significant	-1.06097	0.00209762	down	-0.679556	0.0197457	not_significant	-0.314144	0.978528	not_significant	0.0672719	0.995483	not_significant	0.381416	0.995769	not_significant	nep2	XP_031110151.1 aspartyl protease family protein At5g10770-like [Ipomoea triloba]	-	-	-	-	-	-	-	--
Iba_chr02bCG12520	-0.945071	0.000303139	not_significant	-1.60652	1.10167e-07	down	-1.49912	3.27233e-07	down	-0.661446	0.441693	not_significant	-0.554045	0.838786	not_significant	0.107401	0.995769	not_significant	nep2	XP_031109912.1 aspartyl protease family protein At5g10770-like [Ipomoea triloba]	-	-	-	-	-	-	-	--
Iba_chr02bCG12610	2.14495	3.19549e-07	up	1.44708	0.00583072	up	2.78275	6.73932e-16	up	-0.697874	0.0949579	not_significant	0.637793	0.0954431	not_significant	1.33567	2.05079e-05	up	At5g64700	XP_031107677.1 WAT1-related protein At5g64700-like [Ipomoea triloba]	-	-	-	-	GO:0005575//cellular_component;GO:0005622//intracellular anatomical structure;GO:0005737//cytoplasm;GO:0005886//plasma membrane;GO:0005887//integral component of plasma membrane;GO:0005938//cell cortex;GO:0016020//membrane;GO:0016021//integral component of membrane;GO:0031224//intrinsic component of membrane;GO:0031226//intrinsic component of plasma membrane;GO:0071944//cell periphery;GO:0099568/…	GO:0003674//molecular_function;GO:0005215//transporter activity;GO:0022857//transmembrane transporter activity	GO:0006810//transport;GO:0007154//cell communication;GO:0007165//signal transduction;GO:0008150//biological_process;GO:0009719//response to endogenous stimulus;GO:0009725//response to hormone;GO:0009733//response to auxin;GO:0009734//auxin-activated signaling pathway;GO:0009755//hormone-mediated signaling pathway;GO:0009987//cellular process;GO:0010033//response to organic substance;GO:0023052//s…	--
Iba_chr02bCG12980	-0.40148	0.0128293	not_significant	-1.02948	4.19436e-06	down	-0.541598	0.0015173	not_significant	-0.628001	0.0677504	not_significant	-0.140118	0.995483	not_significant	0.487884	0.832059	not_significant	CXE18	XP_031109142.1 probable carboxylesterase 18 [Ipomoea triloba]	-	-	-	-	-	GO:0016787//hydrolase activity;GO:0047746//chlorophyllase activity	GO:0015996//chlorophyll catabolic process	--
Iba_chr02bCG13010	1.50188	0.0243064	up	0.967687	0.271352	not_significant	1.5689	0.0114401	up	-0.534192	0.683209	not_significant	0.0670168	0.995483	not_significant	0.601209	0.874967	not_significant	--	XP_019184135.1 PREDICTED: uncharacterized protein LOC109179025 [Ipomoea nil]	-	-	-	-	GO:0016021//integral component of membrane	-	-	--
Iba_chr02bCG13110	1.24313	0.000187928	up	1.28692	9.41886e-06	up	1.06843	0.00705386	up	0.0437908	0.976798	not_significant	-0.174694	0.995483	not_significant	-0.218485	0.506769	not_significant	At1g33420	XP_031108257.1 PHD finger protein At1g33420 [Ipomoea triloba]	-	-	-	-	-	-	-	--
Iba_chr02bCG13150	5.33106	0.00563983	up	3.77662	0.252007	not_significant	3.05083	0.527152	not_significant	-1.55444	0.31946	not_significant	-2.28023	0.164513	not_significant	-0.725792	0.995769	not_significant	ATPK2	XP_031108100.1 serine/threonine-protein kinase AtPK2/AtPK19-like isoform X2 [Ipomoea triloba]	-	-	-	-	GO:0005575//cellular_component;GO:0005622//intracellular anatomical structure;GO:0005634//nucleus;GO:0005737//cytoplasm;GO:0043226//organelle;GO:0043227//membrane-bounded organelle;GO:0043229//intracellular organelle;GO:0043231//intracellular membrane-bounded organelle	GO:0000166//nucleotide binding;GO:0003674//molecular_function;GO:0003824//catalytic activity;GO:0004672//protein kinase activity;GO:0004674//protein serine/threonine kinase activity;GO:0005488//binding;GO:0005524//ATP binding;GO:0016301//kinase activity;GO:0016709//oxidoreductase activity, acting on paired donors, with incorporation or reduction of molecular oxygen, NAD(P)H as one donor, and inco…	GO:0006417//regulation of translation;GO:0006464//cellular protein modification process;GO:0006468//protein phosphorylation;GO:0006744//ubiquinone biosynthetic process;GO:0006793//phosphorus metabolic process;GO:0006796//phosphate-containing compound metabolic process;GO:0006807//nitrogen compound metabolic process;GO:0006950//response to stress;GO:0006970//response to osmotic stress;GO:0007154//…	--
Iba_chr02bCG1360	3.06361	0.0291569	up	0.608222	0.936413	not_significant	1.20388	0.849956	not_significant	-2.45539	0.0263164	down	-1.85973	0.160638	not_significant	0.595661	0.995769	not_significant	--	XP_031107183.1 uncharacterized protein LOC116011896 [Ipomoea triloba]	-	-	-	-	-	-	-	--
Iba_chr02bCG13790	2.68939	0.000221518	up	1.20079	0.437208	not_significant	2.84396	3.74951e-05	up	-1.4886	0.00839249	down	0.154577	0.995483	not_significant	1.64317	0.0138026	up	BB	XP_031107373.1 E3 ubiquitin ligase BIG BROTHER-related-like isoform X1 [Ipomoea triloba]	-	-	-	-	GO:0000502//proteasome complex;GO:0005575//cellular_component;GO:0005622//intracellular anatomical structure;GO:0005634//nucleus;GO:0005680//anaphase-promoting complex;GO:0005737//cytoplasm;GO:0005773//vacuole;GO:0005774//vacuolar membrane;GO:0005829//cytosol;GO:0005839//proteasome core complex;GO:0016020//membrane;GO:0019774//proteasome core complex, beta-subunit complex;GO:0031090//organelle me…	GO:0003674//molecular_function;GO:0003824//catalytic activity;GO:0004175//endopeptidase activity;GO:0004298//threonine-type endopeptidase activity;GO:0008233//peptidase activity;GO:0008270//zinc ion binding;GO:0016787//hydrolase activity;GO:0046872//metal ion binding;GO:0061630//ubiquitin protein ligase activity;GO:0070003//threonine-type peptidase activity;GO:0097602//cullin family protein bindi…	GO:0006508//proteolysis;GO:0006511//ubiquitin-dependent protein catabolic process;GO:0006807//nitrogen compound metabolic process;GO:0008150//biological_process;GO:0008152//metabolic process;GO:0009056//catabolic process;GO:0009057//macromolecule catabolic process;GO:0009987//cellular process;GO:0010498//proteasomal protein catabolic process;GO:0019538//protein metabolic process;GO:0019941//modif…	--
Iba_chr02bCG13820	-1.02143	0.0537648	not_significant	-0.978057	0.081888	not_significant	-1.86789	0.000308879	down	0.0433704	0.978528	not_significant	-0.846459	0.932131	not_significant	-0.889829	0.707187	not_significant	At5g35370	XP_031109148.1 G-type lectin S-receptor-like serine/threonine-protein kinase At5g35370 [Ipomoea triloba]	-	-	-	-	-	GO:0004672//protein kinase activity;GO:0005524//ATP binding	GO:0006468//protein phosphorylation	--
Iba_chr02bCG13930	2.85407	3.10917e-06	up	2.48028	0.000115239	up	2.22627	0.00453187	up	-0.373789	0.877293	not_significant	-0.627797	0.565778	not_significant	-0.254008	0.995769	not_significant	BAT1	XP_031107692.1 amino-acid permease BAT1 homolog isoform X1 [Ipomoea triloba]	-	-	-	-	GO:0005575//cellular_component;GO:0005886//plasma membrane;GO:0005887//integral component of plasma membrane;GO:0016020//membrane;GO:0016021//integral component of membrane;GO:0031224//intrinsic component of membrane;GO:0031226//intrinsic component of plasma membrane;GO:0071944//cell periphery	GO:0003674//molecular_function;GO:0005215//transporter activity;GO:0005342//organic acid transmembrane transporter activity;GO:0008509//anion transmembrane transporter activity;GO:0008514//organic anion transmembrane transporter activity;GO:0015075//ion transmembrane transporter activity;GO:0015171//amino acid transmembrane transporter activity;GO:0015179//L-amino acid transmembrane transporter a…	GO:0003333//amino acid transmembrane transport;GO:0006810//transport;GO:0006811//ion transport;GO:0006820//anion transport;GO:0006865//amino acid transport;GO:0008150//biological_process;GO:0015711//organic anion transport;GO:0015807//L-amino acid transport;GO:0015849//organic acid transport;GO:0034220//ion transmembrane transport;GO:0046942//carboxylic acid transport;GO:0051179//localization;GO:…	--
Iba_chr02bCG13960	2.16369	2.57885e-14	up	1.23771	0.000576062	up	2.40815	6.55466e-20	up	-0.925986	1.96362e-06	not_significant	0.244461	0.939471	not_significant	1.17045	7.32748e-08	up	NAC081	XP_031107711.1 NAC transcription factor 32-like [Ipomoea triloba]	-	-	-	-	GO:0005575//cellular_component;GO:0005622//intracellular anatomical structure;GO:0005634//nucleus;GO:0005737//cytoplasm;GO:0009507//chloroplast;GO:0009536//plastid;GO:0043226//organelle;GO:0043227//membrane-bounded organelle;GO:0043229//intracellular organelle;GO:0043231//intracellular membrane-bounded organelle	GO:0001067//transcription regulatory region nucleic acid binding;GO:0003674//molecular_function;GO:0003676//nucleic acid binding;GO:0003677//DNA binding;GO:0003700//DNA-binding transcription factor activity;GO:0005488//binding;GO:0043565//sequence-specific DNA binding;GO:0097159//organic cyclic compound binding;GO:0140110//transcription regulator activity;GO:1901363//heterocyclic compound binding	GO:0001666//response to hypoxia;GO:0006082//organic acid metabolic process;GO:0006139//nucleobase-containing compound metabolic process;GO:0006351//transcription, DNA-templated;GO:0006355//regulation of transcription, DNA-templated;GO:0006725//cellular aromatic compound metabolic process;GO:0006790//sulfur compound metabolic process;GO:0006807//nitrogen compound metabolic process;GO:0006950//resp…	NAC
Iba_chr02bCG14350	1.52071	0.0121296	up	0.689798	0.603488	not_significant	1.13125	0.200045	not_significant	-0.830912	0.153125	not_significant	-0.38946	0.950576	not_significant	0.441452	0.995769	not_significant	--	XP_031109982.1 uncharacterized protein LOC116014120 [Ipomoea triloba]	-	-	-	-	-	-	-	--
Iba_chr02bCG14360	-2.36151	1.98966e-18	down	-2.0367	4.54826e-14	down	-1.35594	7.46452e-11	down	0.324817	0.832485	not_significant	1.00557	0.148869	not_significant	0.680753	0.74259	not_significant	ABCG5	XP_031107598.1 ABC transporter G family member 5 [Ipomoea triloba]	-	-	-	-	GO:0005575//cellular_component;GO:0005887//integral component of plasma membrane;GO:0009380//excinuclease repair complex;GO:0009898//cytoplasmic side of plasma membrane;GO:0016020//membrane;GO:0016021//integral component of membrane;GO:0043190//ATP-binding cassette (ABC) transporter complex;GO:0055051//ATP-binding cassette (ABC) transporter complex, integrated substrate binding;GO:0055052//ATP-bi…	GO:0003674//molecular_function;GO:0003924//GTPase activity;GO:0004127//cytidylate kinase activity;GO:0005260//intracellularly ATP-gated chloride channel activity;GO:0005319//lipid transporter activity;GO:0005524//ATP binding;GO:0005525//GTP binding;GO:0009381//excinuclease ABC activity;GO:0015220//choline transmembrane transporter activity;GO:0015221//lipopolysaccharide transmembrane transporter …	GO:0000910//cytokinesis;GO:0006139//nucleobase-containing compound metabolic process;GO:0006289//nucleotide-excision repair;GO:0006810//transport;GO:0006817//phosphate ion transport;GO:0006824//cobalt ion transport;GO:0006855//xenobiotic transmembrane transport;GO:0006869//lipid transport;GO:0007601//visual perception;GO:0008150//biological_process;GO:0008272//sulfate transport;GO:0015675//nickel…	--
Iba_chr02bCG1460	-0.849405	1.0593e-11	not_significant	-0.983881	4.17175e-13	not_significant	-1.1481	1.41862e-19	down	-0.134476	0.978528	not_significant	-0.298692	0.60142	not_significant	-0.164216	0.688575	not_significant	GAUT13	XP_031108255.1 probable galacturonosyltransferase 13 isoform X2 [Ipomoea triloba]	-	-	-	-	-	GO:0016757//glycosyltransferase activity	-	--
Iba_chr02bCG14640	1.05529	2.49469e-11	up	0.720851	1.65739e-05	not_significant	0.889872	4.35774e-06	not_significant	-0.334442	0.0256459	not_significant	-0.16542	0.428543	not_significant	0.169021	0.995769	not_significant	At5g17010	XP_031109017.1 D-xylose-proton symporter-like 2 [Ipomoea triloba]	-	-	-	-	GO:0005575//cellular_component;GO:0005622//intracellular anatomical structure;GO:0005737//cytoplasm;GO:0005773//vacuole;GO:0005774//vacuolar membrane;GO:0005887//integral component of plasma membrane;GO:0016020//membrane;GO:0016021//integral component of membrane;GO:0031090//organelle membrane;GO:0031224//intrinsic component of membrane;GO:0043226//organelle;GO:0043227//membrane-bounded organelle…	GO:0003674//molecular_function;GO:0005215//transporter activity;GO:0005351//carbohydrate:proton symporter activity;GO:0005355//glucose transmembrane transporter activity;GO:0005402//carbohydrate:cation symporter activity;GO:0008028//monocarboxylic acid transmembrane transporter activity;GO:0008324//cation transmembrane transporter activity;GO:0015075//ion transmembrane transporter activity;GO:001…	GO:0006810//transport;GO:0006811//ion transport;GO:0006812//cation transport;GO:0006817//phosphate ion transport;GO:0006855//xenobiotic transmembrane transport;GO:0008150//biological_process;GO:0008643//carbohydrate transport;GO:0008645//hexose transmembrane transport;GO:0015718//monocarboxylic acid transport;GO:0015749//monosaccharide transmembrane transport;GO:0034219//carbohydrate transmembran…	--
Iba_chr02bCG1480	-1.17849	0.00152866	down	-2.04026	2.30059e-06	down	-1.55163	5.9675e-05	down	-0.861772	0.503612	not_significant	-0.373141	0.995483	not_significant	0.488631	0.995769	not_significant	UGD3	AGP25701.1 uridine diphosphate glucose dehydrogenase [Ipomoea batatas]	Metabolism;Metabolism;Metabolism;Metabolism	Global and overview maps;Carbohydrate metabolism;Carbohydrate metabolism;Carbohydrate metabolism	ko01100//Metabolic pathways;ko00520//Amino sugar and nucleotide sugar metabolism;ko00040//Pentose and glucuronate interconversions;ko00053//Ascorbate and aldarate metabolism	K00012;K00012;K00012;K00012	-	GO:0016616//oxidoreductase activity, acting on the CH-OH group of donors, NAD or NADP as acceptor;GO:0050661//NADP binding;GO:0051287//NAD binding	-	--
Iba_chr02bCG14980	-0.982346	1.59686e-66	not_significant	-0.997708	2.60833e-64	not_significant	-1.02767	5.97888e-70	down	-0.0153619	0.901004	not_significant	-0.045324	0.995483	not_significant	-0.0299621	0.486174	not_significant	VTE4	ALG62648.1 gamma-tocopherol methyltransferase, partial [Ipomoea batatas]	Metabolism;Metabolism;Metabolism	Global and overview maps;Global and overview maps;Metabolism of cofactors and vitamins	ko01100//Metabolic pathways;ko01110//Biosynthesis of secondary metabolites;ko00130//Ubiquinone and other terpenoid-quinone biosynthesis	K05928;K05928;K05928	GO:0005575//cellular_component;GO:0005622//intracellular anatomical structure;GO:0005737//cytoplasm;GO:0005882//intermediate filament;GO:0009507//chloroplast;GO:0009536//plastid;GO:0043226//organelle;GO:0043227//membrane-bounded organelle;GO:0043229//intracellular organelle;GO:0043231//intracellular membrane-bounded organelle	GO:0003674//molecular_function;GO:0003824//catalytic activity;GO:0008168//methyltransferase activity;GO:0008170//N-methyltransferase activity;GO:0008171//O-methyltransferase activity;GO:0008689//3-demethylubiquinone-9 3-O-methyltransferase activity;GO:0008757//S-adenosylmethionine-dependent methyltransferase activity;GO:0016740//transferase activity;GO:0016741//transferase activity, transferring …	GO:0006400//tRNA modification;GO:0006412//translation;GO:0006744//ubiquinone biosynthetic process;GO:0006766//vitamin metabolic process;GO:0006775//fat-soluble vitamin metabolic process;GO:0008150//biological_process;GO:0008152//metabolic process;GO:0008299//isoprenoid biosynthetic process;GO:0009058//biosynthetic process;GO:0009086//methionine biosynthetic process;GO:0009102//biotin biosynthetic…	--
Iba_chr02bCG15020	-1.01081	4.1065e-116	down	-0.830397	9.40596e-84	not_significant	-0.891053	1.83694e-105	not_significant	0.180416	1.08351e-05	not_significant	0.11976	0.911496	not_significant	-0.0606557	0.0248061	not_significant	SIGA	XP_031109252.1 RNA polymerase sigma factor sigA isoform X2 [Ipomoea triloba]	-	-	-	-	-	GO:0003677//DNA binding;GO:0003700//DNA-binding transcription factor activity;GO:0016987//sigma factor activity;GO:0043565//sequence-specific DNA binding	GO:0006352//DNA-templated transcription, initiation;GO:0006355//regulation of transcription, DNA-templated;GO:0006950//response to stress;GO:0030436//asexual sporulation;GO:0042173//regulation of sporulation resulting in formation of a cellular spore	--
Iba_chr02bCG15100	-1.80082	0.000595073	down	-0.983124	0.119602	not_significant	-1.39095	0.00409492	down	0.8177	0.668363	not_significant	0.409879	0.995483	not_significant	-0.407822	0.995769	not_significant	CXE18	XP_031109142.1 probable carboxylesterase 18 [Ipomoea triloba]	-	-	-	-	-	GO:0016787//hydrolase activity;GO:0047746//chlorophyllase activity	GO:0015996//chlorophyll catabolic process	--
Iba_chr02bCG1520	1.03808	0.0790314	not_significant	1.04039	0.0382084	up	1.41089	0.00684722	up	0.00231097	0.978528	not_significant	0.372813	0.995483	not_significant	0.370502	0.995769	not_significant	RBG3	XP_031107025.1 glycine-rich RNA-binding protein 2-like [Ipomoea triloba]	Genetic Information Processing	Transcription	ko03040//Spliceosome	K12741	-	GO:0003676//nucleic acid binding	GO:0008380//RNA splicing	--
Iba_chr02bCG15200	5.72499	0.00166704	up	6.32345	8.40544e-05	up	5.63696	0.00214415	up	0.598467	0.685516	not_significant	-0.0880268	0.995483	not_significant	-0.686494	0.773376	not_significant	--	XP_031108647.1 uncharacterized protein LOC116013133 [Ipomoea triloba]	-	-	-	-	-	-	-	--
Iba_chr02bCG15280	1.04844	2.01262e-08	up	0.734322	7.90567e-05	not_significant	0.968527	3.36647e-06	not_significant	-0.314121	0.0695011	not_significant	-0.0799158	0.995483	not_significant	0.234205	0.995769	not_significant	At1g33420	XP_031108257.1 PHD finger protein At1g33420 [Ipomoea triloba]	-	-	-	-	-	-	-	--
Iba_chr02bCG1530	1.38941	2.47735e-20	up	1.14909	4.91289e-15	up	1.31415	7.77959e-17	up	-0.240321	0.330205	not_significant	-0.0752645	0.981773	not_significant	0.165057	0.995769	not_significant	EXO70E2	XP_031108811.1 exocyst complex component EXO70E2-like [Ipomoea triloba]	-	-	-	-	GO:0000145//exocyst	-	GO:0006887//exocytosis	--
Iba_chr02bCG15410	-0.183246	0.672157	not_significant	-1.24249	0.025181	down	-0.873237	0.0846022	not_significant	-1.05924	0.228377	not_significant	-0.689991	0.908808	not_significant	0.369248	0.995769	not_significant	--	BAF10539.1 Os02g0831900 [Oryza sativa Japonica Group]	-	-	-	-	-	-	-	--
Iba_chr02bCG1580	0.772302	0.600137	not_significant	1.3697	0.0176199	up	0.269897	0.974857	not_significant	0.597397	0.223035	not_significant	-0.502404	0.989724	not_significant	-1.0998	0.0276319	down	AFP3	XP_031106974.1 ninja-family protein AFP3-like isoform X1 [Ipomoea triloba]	-	-	-	-	GO:0005575//cellular_component;GO:0005622//intracellular anatomical structure;GO:0005634//nucleus;GO:0043226//organelle;GO:0043227//membrane-bounded organelle;GO:0043229//intracellular organelle;GO:0043231//intracellular membrane-bounded organelle	-	GO:0001101//response to acid chemical;GO:0006109//regulation of carbohydrate metabolic process;GO:0006950//response to stress;GO:0006970//response to osmotic stress;GO:0007154//cell communication;GO:0007165//signal transduction;GO:0008150//biological_process;GO:0009628//response to abiotic stimulus;GO:0009651//response to salt stress;GO:0009719//response to endogenous stimulus;GO:0009725//respons…	--
Iba_chr02bCG16070	2.47905	0	up	1.6188	8.45794e-179	up	2.27939	0	up	-0.860248	1.45121e-126	not_significant	-0.199656	6.63134e-09	not_significant	0.660592	1.31561e-40	not_significant	ABCC10	XP_031107257.1 ABC transporter C family member 10-like isoform X2 [Ipomoea triloba]	Environmental Information Processing	Membrane transport	ko02010//ABC transporters	K05666	GO:0005575//cellular_component;GO:0005737//cytoplasm;GO:0005887//integral component of plasma membrane;GO:0009288//bacterial-type flagellum;GO:0009380//excinuclease repair complex;GO:0009898//cytoplasmic side of plasma membrane;GO:0016021//integral component of membrane;GO:0030257//type III protein secretion system complex;GO:0043190//ATP-binding cassette (ABC) transporter complex;GO:0055051//ATP…	GO:0000166//nucleotide binding;GO:0003677//DNA binding;GO:0003824//catalytic activity;GO:0003924//GTPase activity;GO:0005260//intracellularly ATP-gated chloride channel activity;GO:0005319//lipid transporter activity;GO:0005524//ATP binding;GO:0005525//GTP binding;GO:0009381//excinuclease ABC activity;GO:0015220//choline transmembrane transporter activity;GO:0015221//lipopolysaccharide transmembr…	GO:0000910//cytokinesis;GO:0001539//cilium or flagellum-dependent cell motility;GO:0002949//tRNA threonylcarbamoyladenosine modification;GO:0006289//nucleotide-excision repair;GO:0006400//tRNA modification;GO:0006777//Mo-molybdopterin cofactor biosynthetic process;GO:0006810//transport;GO:0006817//phosphate ion transport;GO:0006824//cobalt ion transport;GO:0006855//xenobiotic transmembrane transp…	--
Iba_chr02bCG16080	3.88351	2.16862e-25	up	2.13326	0.000267233	up	4.11895	2.02957e-30	up	-1.75025	6.81904e-13	down	0.235442	0.995483	not_significant	1.98569	1.68999e-12	up	ABCC10	XP_031107258.1 ABC transporter C family member 10-like [Ipomoea triloba]	Environmental Information Processing	Membrane transport	ko02010//ABC transporters	K05666	GO:0005575//cellular_component;GO:0005887//integral component of plasma membrane;GO:0009380//excinuclease repair complex;GO:0009898//cytoplasmic side of plasma membrane;GO:0016021//integral component of membrane;GO:0043190//ATP-binding cassette (ABC) transporter complex;GO:0055051//ATP-binding cassette (ABC) transporter complex, integrated substrate binding;GO:0055052//ATP-binding cassette (ABC) …	GO:0005260//intracellularly ATP-gated chloride channel activity;GO:0005319//lipid transporter activity;GO:0005524//ATP binding;GO:0005525//GTP binding;GO:0009381//excinuclease ABC activity;GO:0015220//choline transmembrane transporter activity;GO:0015221//lipopolysaccharide transmembrane transporter activity;GO:0015412//ABC-type molybdate transporter activity;GO:0015413//ABC-type nickel transport…	GO:0000910//cytokinesis;GO:0006289//nucleotide-excision repair;GO:0006810//transport;GO:0006817//phosphate ion transport;GO:0006824//cobalt ion transport;GO:0006855//xenobiotic transmembrane transport;GO:0006869//lipid transport;GO:0008150//biological_process;GO:0008272//sulfate transport;GO:0015675//nickel cation transport;GO:0015689//molybdate ion transport;GO:0015706//nitrate transport;GO:0015…	--
Iba_chr02bCG1620	-2.2932	0.000962178	down	-2.51418	0.000571002	down	-4.28644	4.7647e-06	down	-0.220982	0.984286	not_significant	-1.99324	0.786395	not_significant	-1.77226	0.80531	not_significant	LNG2	XP_031109567.1 protein LONGIFOLIA 1-like isoform X1 [Ipomoea triloba]	-	-	-	-	-	-	-	--
Iba_chr02bCG1640	2.51744	0.0468894	up	1.47361	0.508507	not_significant	1.88109	0.305948	not_significant	-1.04383	0.527108	not_significant	-0.636356	0.995483	not_significant	0.407478	0.995769	not_significant	MES11	XP_031109866.1 putative methylesterase 11, chloroplastic [Ipomoea triloba]	-	-	-	-	-	GO:0003674//molecular_function;GO:0003824//catalytic activity;GO:0008374//O-acyltransferase activity;GO:0016787//hydrolase activity;GO:0047570//3-oxoadipate enol-lactonase activity;GO:0070205//2-succinyl-6-hydroxy-2,4-cyclohexadiene-1-carboxylate synthase activity	GO:0006629//lipid metabolic process;GO:0009102//biotin biosynthetic process;GO:0009234//menaquinone biosynthetic process;GO:0015979//photosynthesis;GO:0042952//beta-ketoadipate pathway	--
Iba_chr02bCG16470	1.87832	1.73854e-08	up	1.40465	6.85485e-05	up	1.66728	3.33617e-06	up	-0.473666	0.0927941	not_significant	-0.211036	0.864663	not_significant	0.26263	0.995769	not_significant	TIC32	XP_031109768.1 short-chain dehydrogenase TIC 32, chloroplastic-like isoform X2 [Ipomoea triloba]	-	-	-	-	-	GO:0003824//catalytic activity;GO:0004316//3-oxoacyl-[acyl-carrier-protein] reductase (NADPH) activity;GO:0004757//sepiapterin reductase activity;GO:0008667//2,3-dihydro-2,3-dihydroxybenzoate dehydrogenase activity;GO:0008678//2-deoxy-D-gluconate 3-dehydrogenase activity;GO:0016491//oxidoreductase activity;GO:0016630//protochlorophyllide reductase activity;GO:0016757//glycosyltransferase activity…	GO:0000272//polysaccharide catabolic process;GO:0005975//carbohydrate metabolic process;GO:0006633//fatty acid biosynthetic process;GO:0006729//tetrahydrobiopterin biosynthetic process;GO:0015995//chlorophyll biosynthetic process	--
Iba_chr02bCG16500	1.03407	0.00431565	up	1.324	3.9886e-07	up	1.15268	0.000878464	up	0.289928	0.141584	not_significant	0.11861	0.995483	not_significant	-0.171318	0.619698	not_significant	--	XP_031108902.1 uncharacterized protein LOC116013352 [Ipomoea triloba]	-	-	-	-	-	-	-	--
Iba_chr02bCG16700	-3.35345	3.35075e-06	down	-3.80703	2.01762e-06	down	-3.04908	1.60615e-06	down	-0.453572	0.978528	not_significant	0.304375	0.995483	not_significant	0.757947	0.995769	not_significant	CESA7	XP_031107568.1 cellulose synthase A catalytic subunit 7 [UDP-forming]-like [Ipomoea triloba]	-	-	-	-	GO:0005575//cellular_component;GO:0005622//intracellular anatomical structure;GO:0005737//cytoplasm;GO:0005794//Golgi apparatus;GO:0005886//plasma membrane;GO:0009507//chloroplast;GO:0009536//plastid;GO:0010330//cellulose synthase complex;GO:0012505//endomembrane system;GO:0016020//membrane;GO:0016021//integral component of membrane;GO:0031224//intrinsic component of membrane;GO:0032991//protein-…	GO:0003674//molecular_function;GO:0003824//catalytic activity;GO:0005488//binding;GO:0008194//UDP-glycosyltransferase activity;GO:0008375//acetylglucosaminyltransferase activity;GO:0016740//transferase activity;GO:0016757//glycosyltransferase activity;GO:0016758//hexosyltransferase activity;GO:0016759//cellulose synthase activity;GO:0016760//cellulose synthase (UDP-forming) activity;GO:0035251//U…	GO:0000271//polysaccharide biosynthetic process;GO:0000278//mitotic cell cycle;GO:0000281//mitotic cytokinesis;GO:0000910//cytokinesis;GO:0005975//carbohydrate metabolic process;GO:0005976//polysaccharide metabolic process;GO:0006073//cellular glucan metabolic process;GO:0007049//cell cycle;GO:0008150//biological_process;GO:0008152//metabolic process;GO:0009058//biosynthetic process;GO:0009059//m…	--
Iba_chr02bCG16790	0.95503	0.00319312	not_significant	1.06479	1.78775e-05	up	1.02494	0.00179578	up	0.109762	0.663171	not_significant	0.0699098	0.995483	not_significant	-0.0398519	0.995769	not_significant	RPOT3-SYL	XP_031108895.1 DNA-directed RNA polymerase 3, chloroplastic [Ipomoea triloba]	-	-	-	-	-	GO:0003677//DNA binding;GO:0003899//DNA-directed 5'-3' RNA polymerase activity	GO:0006351//transcription, DNA-templated	--
Iba_chr02bCG16840	-0.562581	4.3928e-05	not_significant	-0.381302	0.00621929	not_significant	-1.13274	2.17085e-12	down	0.181279	0.451489	not_significant	-0.570163	0.0939821	not_significant	-0.751441	0.000269143	not_significant	TSS	BBG92964.1 Tetratricopeptide repeat-like superfamily protein [Prunus dulcis]	-	-	-	-	-	-	GO:0001101//response to acid chemical;GO:0007049//cell cycle;GO:0007275//multicellular organism development;GO:0008150//biological_process;GO:0009719//response to endogenous stimulus;GO:0009725//response to hormone;GO:0009737//response to abscisic acid;GO:0009987//cellular process;GO:0010033//response to organic substance;GO:0032501//multicellular organismal process;GO:0032502//developmental proc…	--
Iba_chr02bCG16890	9.60424	0.0171665	up	6.10154	0.9232	not_significant	0	1	not_significant	-3.50271	0.173153	not_significant	-9.60424	0.0309132	down	-6.10154	0.995769	not_significant	OsI_14861	XP_031110119.1 senescence-specific cysteine protease SAG39-like [Ipomoea triloba]	-	-	-	-	-	GO:0008234//cysteine-type peptidase activity	GO:0006508//proteolysis	--
Iba_chr02bCG1690	-1.37013	0.0841881	not_significant	-1.93723	0.0174235	down	-1.29299	0.0707634	not_significant	-0.567101	0.978528	not_significant	0.0771423	0.995483	not_significant	0.644243	0.995769	not_significant	At5g39000	XP_031107376.1 receptor-like protein kinase FERONIA [Ipomoea triloba]	-	-	-	-	-	GO:0004672//protein kinase activity;GO:0005524//ATP binding	GO:0006468//protein phosphorylation	--
Iba_chr02bCG16960	-1.18265	0.106047	not_significant	-1.99044	0.0204012	down	-1.65757	0.0166738	down	-0.807791	0.960056	not_significant	-0.474924	0.995483	not_significant	0.332867	0.995769	not_significant	At1g57610	XP_031107587.1 calcium uniporter protein 5, mitochondrial-like [Ipomoea triloba]	-	-	-	-	GO:0016020//membrane	GO:0015097//mercury ion transmembrane transporter activity	GO:0015694//mercury ion transport	--
Iba_chr02bCG16980	1.53665	4.62268e-10	up	1.08848	0.00011083	up	1.5002	3.25365e-09	up	-0.448169	0.0854696	not_significant	-0.036451	0.995483	not_significant	0.411718	0.592947	not_significant	SLC35F2	XP_031109215.1 solute carrier family 35 member F2-like [Ipomoea triloba]	-	-	-	-	GO:0016020//membrane;GO:0016021//integral component of membrane	GO:0022857//transmembrane transporter activity	GO:0055085//transmembrane transport	--
Iba_chr02bCG17150	1.51016	1.2359e-76	up	0.762809	5.37732e-17	not_significant	0.923362	1.6766e-17	not_significant	-0.747353	1.9151e-44	not_significant	-0.586799	1.73952e-28	not_significant	0.160554	0.995769	not_significant	CPR	XP_031108978.1 NADPH--cytochrome P450 reductase-like [Ipomoea triloba]	-	-	-	-	GO:0005575//cellular_component;GO:0005622//intracellular anatomical structure;GO:0005737//cytoplasm;GO:0005783//endoplasmic reticulum;GO:0005789//endoplasmic reticulum membrane;GO:0009337//sulfite reductase complex (NADPH);GO:0009507//chloroplast;GO:0009536//plastid;GO:0012505//endomembrane system;GO:0016020//membrane;GO:0016021//integral component of membrane;GO:0031224//intrinsic component of m…	GO:0000166//nucleotide binding;GO:0003674//molecular_function;GO:0003824//catalytic activity;GO:0003958//NADPH-hemoprotein reductase activity;GO:0004783//sulfite reductase (NADPH) activity;GO:0005488//binding;GO:0009055//electron transfer activity;GO:0010181//FMN binding;GO:0016491//oxidoreductase activity;GO:0016651//oxidoreductase activity, acting on NAD(P)H;GO:0016653//oxidoreductase activity,…	GO:0006725//cellular aromatic compound metabolic process;GO:0006790//sulfur compound metabolic process;GO:0008150//biological_process;GO:0008152//metabolic process;GO:0009698//phenylpropanoid metabolic process;GO:0009987//cellular process;GO:0010128//benzoate catabolic process via CoA ligation;GO:0019748//secondary metabolic process;GO:0044237//cellular metabolic process;GO:0071704//organic subst…	--
Iba_chr02bCG17240	-3.33393	0.0256338	down	-6.077	0.000604113	down	-10.3747	0.000285601	down	-2.74307	0.978528	not_significant	-7.04075	0.995483	not_significant	-4.29768	1	not_significant	VAB	XP_031110139.1 VAN3-binding protein [Ipomoea triloba]	-	-	-	-	-	-	-	--
Iba_chr02bCG17250	1.41662	0.00416139	up	1.38697	0.00232345	up	1.27024	0.0697273	not_significant	-0.0296472	0.978528	not_significant	-0.146385	0.995483	not_significant	-0.116738	0.995769	not_significant	ARP6	XP_031110007.1 actin-related protein 6 [Ipomoea triloba]	-	-	-	-	GO:0005575//cellular_component;GO:0005622//intracellular anatomical structure;GO:0005634//nucleus;GO:0005737//cytoplasm;GO:0043226//organelle;GO:0043227//membrane-bounded organelle;GO:0043229//intracellular organelle;GO:0043231//intracellular membrane-bounded organelle	GO:0003674//molecular_function;GO:0005198//structural molecule activity;GO:0005200//structural constituent of cytoskeleton	GO:0006325//chromatin organization;GO:0006338//chromatin remodeling;GO:0006355//regulation of transcription, DNA-templated;GO:0006950//response to stress;GO:0006952//defense response;GO:0006970//response to osmotic stress;GO:0006996//organelle organization;GO:0007010//cytoskeleton organization;GO:0007275//multicellular organism development;GO:0008150//biological_process;GO:0008283//cell populatio…	--
Iba_chr02bCG17310	-0.160956	0.00348129	not_significant	-1.26431	5.64328e-25	down	-1.78379	1.5929e-45	down	-1.10336	1.83007e-16	down	-1.62284	4.58057e-25	down	-0.51948	0.00843113	not_significant	GAE1	XP_031108927.1 UDP-glucuronate 4-epimerase 1 [Ipomoea triloba]	Metabolism;Metabolism;Metabolism	Global and overview maps;Carbohydrate metabolism;Carbohydrate metabolism	ko01100//Metabolic pathways;ko00520//Amino sugar and nucleotide sugar metabolism;ko00053//Ascorbate and aldarate metabolism	K08679;K08679;K08679	-	GO:0003824//catalytic activity;GO:0003854//3-beta-hydroxy-delta5-steroid dehydrogenase activity;GO:0003978//UDP-glucose 4-epimerase activity;GO:0008446//GDP-mannose 4,6-dehydratase activity;GO:0008460//dTDP-glucose 4,6-dehydratase activity;GO:0008667//2,3-dihydro-2,3-dihydroxybenzoate dehydrogenase activity;GO:0008712//ADP-glyceromanno-heptose 6-epimerase activity;GO:0008831//dTDP-4-dehydrorhamno…	GO:0000271//polysaccharide biosynthetic process;GO:0005975//carbohydrate metabolic process;GO:0006012//galactose metabolic process;GO:0006694//steroid biosynthetic process;GO:0009243//O antigen biosynthetic process;GO:0009244//lipopolysaccharide core region biosynthetic process;GO:0019305//dTDP-rhamnose biosynthetic process	--
Iba_chr02bCG17330	2.38611	8.86257e-65	up	2.07079	3.30967e-50	up	2.1883	8.26436e-49	up	-0.315324	0.0218912	not_significant	-0.197809	0.154241	not_significant	0.117514	0.995769	not_significant	CjBAp12	XP_031109640.1 EG45-like domain containing protein [Ipomoea triloba]	-	-	-	-	-	-	GO:0042742//defense response to bacterium;GO:0050832//defense response to fungus	--
Iba_chr02bCG17420	-3.32433	4.04117e-07	down	-2.5632	1.12401e-05	down	-2.66881	1.12714e-06	down	0.76113	0.945261	not_significant	0.655513	0.995483	not_significant	-0.105617	0.995769	not_significant	PILS1	XP_031110084.1 protein PIN-LIKES 3-like [Ipomoea triloba]	-	-	-	-	GO:0016021//integral component of membrane	-	GO:0055085//transmembrane transport	--
Iba_chr02bCG17460	1.97512	0.000234631	up	2.2167	5.49858e-07	up	2.50816	1.25374e-08	up	0.241575	0.691346	not_significant	0.533033	0.578861	not_significant	0.291458	0.995769	not_significant	HMG1	XP_031109081.1 3-hydroxy-3-methylglutaryl-coenzyme A reductase 1-like [Ipomoea triloba]	Metabolism;Metabolism;Metabolism	Global and overview maps;Global and overview maps;Metabolism of terpenoids and polyketides	ko01100//Metabolic pathways;ko01110//Biosynthesis of secondary metabolites;ko00900//Terpenoid backbone biosynthesis	K00021;K00021;K00021	-	GO:0004420//hydroxymethylglutaryl-CoA reductase (NADPH) activity	GO:0008299//isoprenoid biosynthetic process;GO:0015936//coenzyme A metabolic process	--
Iba_chr02bCG17660	1.19719	0.0147472	up	0.821464	0.18772	not_significant	1.11288	0.0411461	up	-0.375727	0.805133	not_significant	-0.0843119	0.995483	not_significant	0.291415	0.995769	not_significant	RR24	XP_031107760.1 two-component response regulator ORR24-like [Ipomoea triloba]	Environmental Information Processing	Signal transduction	ko04075//Plant hormone signal transduction	K14491	GO:0005730//nucleolus;GO:0016020//membrane	GO:0000156//phosphorelay response regulator activity;GO:0003677//DNA binding;GO:0003700//DNA-binding transcription factor activity;GO:0004673//protein histidine kinase activity;GO:0005524//ATP binding;GO:0008134//transcription factor binding	GO:0000160//phosphorelay signal transduction system;GO:0006355//regulation of transcription, DNA-templated;GO:0006796//phosphate-containing compound metabolic process;GO:0006808//regulation of nitrogen utilization;GO:0030436//asexual sporulation;GO:0042173//regulation of sporulation resulting in formation of a cellular spore	ARR-B
Iba_chr02bCG17900	-3.58173	0.00237575	down	-3.62597	0.00244528	down	-2.92438	0.00198861	down	-0.0442428	0.999923	not_significant	0.657348	0.995483	not_significant	0.701591	0.995769	not_significant	TMN11	XP_031109748.1 transmembrane 9 superfamily member 11-like [Ipomoea triloba]	-	-	-	-	GO:0016021//integral component of membrane	-	-	--
Iba_chr02bCG18110	0.749742	0.228475	not_significant	0.985265	0.00681251	not_significant	1.06943	0.0179895	up	0.235522	0.504824	not_significant	0.319687	0.985783	not_significant	0.0841642	0.995769	not_significant	--	XP_031129739.1 TLC domain-containing protein 2 [Ipomoea triloba]	-	-	-	-	GO:0005575//cellular_component;GO:0016020//membrane;GO:0016021//integral component of membrane;GO:0031224//intrinsic component of membrane	-	-	--
Iba_chr02bCG18450	1.44734	0.0226872	up	1.40577	0.0221962	up	1.10895	0.219169	not_significant	-0.0415699	0.986076	not_significant	-0.338386	0.995483	not_significant	-0.296816	0.958651	not_significant	--	XP_019178075.1 PREDICTED: pentatricopeptide repeat-containing protein At5g57250, mitochondrial [Ipomoea nil]	-	-	-	-	GO:0005575//cellular_component;GO:0005622//intracellular anatomical structure;GO:0005737//cytoplasm;GO:0005739//mitochondrion;GO:0043226//organelle;GO:0043227//membrane-bounded organelle;GO:0043229//intracellular organelle;GO:0043231//intracellular membrane-bounded organelle	GO:0003674//molecular_function;GO:0003676//nucleic acid binding;GO:0003723//RNA binding;GO:0003824//catalytic activity;GO:0004518//nuclease activity;GO:0004519//endonuclease activity;GO:0005488//binding;GO:0016787//hydrolase activity;GO:0016788//hydrolase activity, acting on ester bonds;GO:0097159//organic cyclic compound binding;GO:1901363//heterocyclic compound binding	GO:0006139//nucleobase-containing compound metabolic process;GO:0006725//cellular aromatic compound metabolic process;GO:0006807//nitrogen compound metabolic process;GO:0006886//intracellular protein transport;GO:0008150//biological_process;GO:0008152//metabolic process;GO:0009451//RNA modification;GO:0009987//cellular process;GO:0016070//RNA metabolic process;GO:0016192//vesicle-mediated transpo…	--
Iba_chr02bCG18640	1.25027	0.0119429	up	1.36245	0.000544214	up	1.27623	0.008797	up	0.112179	0.938125	not_significant	0.0259555	0.995546	not_significant	-0.0862233	0.995769	not_significant	--	XP_031108233.1 uncharacterized protein LOC116012724 [Ipomoea triloba]	-	-	-	-	-	-	-	--
Iba_chr02bCG18690	-1.42624	0.000639171	down	-3.66269	5.40024e-09	down	-3.44009	7.46573e-10	down	-2.23646	0.0353169	down	-2.01385	0.138452	not_significant	0.222603	0.995769	not_significant	HKT6	XP_031108222.1 sodium transporter HKT1-like [Ipomoea triloba]	-	-	-	-	-	GO:0008324//cation transmembrane transporter activity	GO:0006812//cation transport;GO:0055085//transmembrane transport	--
Iba_chr02bCG18780	0.779805	0.39659	not_significant	1.10881	0.0224807	up	1.0993	0.066046	not_significant	0.329001	0.537694	not_significant	0.319496	0.995483	not_significant	-0.00950513	0.995769	not_significant	--	XP_031109843.1 probable E3 ubiquitin-protein ligase RNF217 [Ipomoea triloba]	-	-	-	-	GO:0000151//ubiquitin ligase complex;GO:0005575//cellular_component;GO:0005622//intracellular anatomical structure;GO:0005737//cytoplasm;GO:0005794//Golgi apparatus;GO:0005886//plasma membrane;GO:0012505//endomembrane system;GO:0012506//vesicle membrane;GO:0016020//membrane;GO:0016021//integral component of membrane;GO:0030659//cytoplasmic vesicle membrane;GO:0031090//organelle membrane;GO:003122…	GO:0003674//molecular_function;GO:0003824//catalytic activity;GO:0004842//ubiquitin-protein transferase activity;GO:0005488//binding;GO:0005515//protein binding;GO:0008270//zinc ion binding;GO:0016740//transferase activity;GO:0019787//ubiquitin-like protein transferase activity;GO:0019899//enzyme binding;GO:0031624//ubiquitin conjugating enzyme binding;GO:0043167//ion binding;GO:0043169//cation b…	GO:0000209//protein polyubiquitination;GO:0006464//cellular protein modification process;GO:0006807//nitrogen compound metabolic process;GO:0008150//biological_process;GO:0008152//metabolic process;GO:0009893//positive regulation of metabolic process;GO:0009894//regulation of catabolic process;GO:0009896//positive regulation of catabolic process;GO:0009987//cellular process;GO:0010604//positive r…	--
Iba_chr02bCG18860	-10.2707	0.000163278	down	-4.34785	0.00538693	down	-2.93678	0.00927202	down	5.92283	0.978528	not_significant	7.3339	0.995483	not_significant	1.41107	0.995769	not_significant	CAS1	XP_031109629.1 cycloartenol synthase-like isoform X4 [Ipomoea triloba]	Metabolism;Metabolism;Metabolism	Global and overview maps;Global and overview maps;Lipid metabolism	ko01100//Metabolic pathways;ko01110//Biosynthesis of secondary metabolites;ko00100//Steroid biosynthesis	K01853;K01853;K01853	GO:0005615//extracellular space	GO:0000250//lanosterol synthase activity;GO:0003674//molecular_function;GO:0003824//catalytic activity;GO:0016853//isomerase activity;GO:0016866//intramolecular transferase activity;GO:0030570//pectate lyase activity;GO:0031559//oxidosqualene cyclase activity;GO:0034073//tetrahymanol cyclase activity;GO:0051007//squalene-hopene cyclase activity	GO:0016114//terpenoid biosynthetic process;GO:0019746//hopanoid biosynthetic process;GO:0045490//pectin catabolic process	--
Iba_chr02bCG19260	0.0150611	0.897063	not_significant	-1.00833	0.134836	not_significant	0.933025	0.300889	not_significant	-1.02339	0.332799	not_significant	0.917964	0.308304	not_significant	1.94135	0.00174541	up	CHIT5B	XP_031107346.1 class V chitinase CHIT5b-like [Ipomoea triloba]	Metabolism;Metabolism	Global and overview maps;Carbohydrate metabolism	ko01100//Metabolic pathways;ko00520//Amino sugar and nucleotide sugar metabolism	K01183;K01183	GO:0000323//lytic vacuole;GO:0005575//cellular_component;GO:0005576//extracellular region;GO:0005615//extracellular space;GO:0005622//intracellular anatomical structure;GO:0005737//cytoplasm;GO:0005764//lysosome;GO:0005773//vacuole;GO:0012505//endomembrane system;GO:0030141//secretory granule;GO:0031410//cytoplasmic vesicle;GO:0031974//membrane-enclosed lumen;GO:0031982//vesicle;GO:0031983//vesic…	GO:0003674//molecular_function;GO:0003824//catalytic activity;GO:0004553//hydrolase activity, hydrolyzing O-glycosyl compounds;GO:0004568//chitinase activity;GO:0005488//binding;GO:0008061//chitin binding;GO:0008843//endochitinase activity;GO:0016787//hydrolase activity;GO:0016798//hydrolase activity, acting on glycosyl bonds;GO:0097367//carbohydrate derivative binding	GO:0000272//polysaccharide catabolic process;GO:0001775//cell activation;GO:0002252//immune effector process;GO:0002263//cell activation involved in immune response;GO:0002274//myeloid leukocyte activation;GO:0002275//myeloid cell activation involved in immune response;GO:0002283//neutrophil activation involved in immune response;GO:0002366//leukocyte activation involved in immune response;GO:000…	--
Iba_chr02bCG19410	-0.302303	0.597371	not_significant	-1.67335	0.0264983	down	-0.980437	0.0814555	not_significant	-1.37105	0.265341	not_significant	-0.678134	0.982071	not_significant	0.692918	0.995769	not_significant	At5g35170	XP_019198023.1 PREDICTED: adenylate kinase 5, chloroplastic isoform X2 [Ipomoea nil]	Metabolism;Metabolism;Metabolism;Metabolism	Global and overview maps;Global and overview maps;Nucleotide metabolism;Metabolism of cofactors and vitamins	ko01100//Metabolic pathways;ko01110//Biosynthesis of secondary metabolites;ko00230//Purine metabolism;ko00730//Thiamine metabolism	K00939;K00939;K00939;K00939	GO:0005575//cellular_component;GO:0005622//intracellular anatomical structure;GO:0005737//cytoplasm;GO:0009507//chloroplast;GO:0009526//plastid envelope;GO:0009534//chloroplast thylakoid;GO:0009535//chloroplast thylakoid membrane;GO:0009536//plastid;GO:0009579//thylakoid;GO:0009941//chloroplast envelope;GO:0016020//membrane;GO:0031967//organelle envelope;GO:0031975//envelope;GO:0031976//plastid t…	GO:0000166//nucleotide binding;GO:0003674//molecular_function;GO:0003824//catalytic activity;GO:0004017//adenylate kinase activity;GO:0004127//cytidylate kinase activity;GO:0005488//binding;GO:0005524//ATP binding;GO:0016301//kinase activity;GO:0016740//transferase activity;GO:0016772//transferase activity, transferring phosphorus-containing groups;GO:0016776//phosphotransferase activity, phospha…	GO:0006139//nucleobase-containing compound metabolic process;GO:0006725//cellular aromatic compound metabolic process;GO:0006753//nucleoside phosphate metabolic process;GO:0006793//phosphorus metabolic process;GO:0006796//phosphate-containing compound metabolic process;GO:0006807//nitrogen compound metabolic process;GO:0008150//biological_process;GO:0008152//metabolic process;GO:0009058//biosynth…	--
Iba_chr02bCG1960	11.6395	0.0127496	up	11.1849	0.050565	not_significant	11.8673	0.00595986	up	-0.454616	0.978528	not_significant	0.227787	0.995483	not_significant	0.682403	0.995769	not_significant	--	XP_031107407.1 protein GLUTAMINE DUMPER 2-like [Ipomoea triloba]	-	-	-	-	-	-	-	--
Iba_chr02bCG1970	-1.37807	5.20936e-51	down	-0.95703	2.33383e-32	not_significant	-1.38377	4.63238e-64	down	0.421042	8.46179e-06	not_significant	-0.00569841	0.995483	not_significant	-0.42674	1.57002e-05	not_significant	COL2	XP_031110148.1 zinc finger protein CONSTANS-LIKE 2-like [Ipomoea triloba]	-	-	-	-	GO:0005575//cellular_component;GO:0005622//intracellular anatomical structure;GO:0005634//nucleus;GO:0043226//organelle;GO:0043227//membrane-bounded organelle;GO:0043229//intracellular organelle;GO:0043231//intracellular membrane-bounded organelle	GO:0003674//molecular_function;GO:0003676//nucleic acid binding;GO:0003677//DNA binding;GO:0003700//DNA-binding transcription factor activity;GO:0005488//binding;GO:0005515//protein binding;GO:0008270//zinc ion binding;GO:0043167//ion binding;GO:0043169//cation binding;GO:0046872//metal ion binding;GO:0046914//transition metal ion binding;GO:0097159//organic cyclic compound binding;GO:0140110//tr…	GO:0000003//reproduction;GO:0003006//developmental process involved in reproduction;GO:0006139//nucleobase-containing compound metabolic process;GO:0006351//transcription, DNA-templated;GO:0006355//regulation of transcription, DNA-templated;GO:0006725//cellular aromatic compound metabolic process;GO:0006807//nitrogen compound metabolic process;GO:0006996//organelle organization;GO:0007275//multic…	--
Iba_chr02bCG19710	1.09337	0.000643944	up	0.697417	0.047948	not_significant	0.836119	0.0443778	not_significant	-0.395954	0.327255	not_significant	-0.257252	0.765174	not_significant	0.138701	0.996691	not_significant	NUB1	XP_031109658.1 NEDD8 ultimate buster 1 [Ipomoea triloba]	-	-	-	-	GO:0005575//cellular_component;GO:0005622//intracellular anatomical structure;GO:0005634//nucleus;GO:0005730//nucleolus;GO:0005737//cytoplasm;GO:0005829//cytosol;GO:0009379//Holliday junction helicase complex;GO:0031974//membrane-enclosed lumen;GO:0031981//nuclear lumen;GO:0043226//organelle;GO:0043227//membrane-bounded organelle;GO:0043228//non-membrane-bounded organelle;GO:0043229//intracellula…	GO:0005515//protein binding;GO:0005524//ATP binding;GO:0009378//four-way junction helicase activity	GO:0002376//immune system process;GO:0006281//DNA repair;GO:0006289//nucleotide-excision repair;GO:0006310//DNA recombination;GO:0006464//cellular protein modification process;GO:0006508//proteolysis;GO:0006511//ubiquitin-dependent protein catabolic process;GO:0006807//nitrogen compound metabolic process;GO:0006950//response to stress;GO:0006952//defense response;GO:0006955//immune response;GO:00…	--
Iba_chr02bCG19750	1.89643	0.366748	not_significant	2.93789	0.0106009	up	2.44845	0.114722	not_significant	1.04146	0.337152	not_significant	0.552019	0.995483	not_significant	-0.489438	0.995769	not_significant	--	XP_031108758.1 toll-like receptor 13 isoform X3 [Ipomoea triloba]	-	-	-	-	-	GO:0005515//protein binding	-	--
Iba_chr02bCG19760	1.64508	1.77376e-06	up	2.14177	1.41543e-15	up	1.66299	1.50235e-06	up	0.496693	0.00154503	not_significant	0.0179156	0.995483	not_significant	-0.478777	0.00777792	not_significant	--	XP_031108757.1 toll-like receptor 13 isoform X2 [Ipomoea triloba]	-	-	-	-	-	GO:0005515//protein binding	-	--
Iba_chr02bCG19810	-1.70811	1.91675e-05	down	-1.79183	8.96874e-05	down	-1.4262	3.34669e-05	down	-0.0837176	0.999923	not_significant	0.281911	0.995483	not_significant	0.365628	0.995769	not_significant	SEOB	XP_031108147.1 protein SIEVE ELEMENT OCCLUSION A-like isoform X1 [Ipomoea triloba]	-	-	-	-	-	-	-	--
Iba_chr02bCG19870	2.22647	8.01926e-05	up	1.61092	0.0138169	up	1.77914	0.00794872	up	-0.615552	0.338899	not_significant	-0.447333	0.779264	not_significant	0.16822	0.995769	not_significant	ANS	XP_031109483.1 protein SRG1-like [Ipomoea triloba]	-	-	-	-	-	GO:0016491//oxidoreductase activity	-	--
Iba_chr02bCG19880	5.80846	2.45241e-39	up	4.13099	3.78244e-34	up	4.35798	5.04225e-37	up	-1.67747	2.15191e-60	down	-1.45048	3.974e-37	down	0.226993	0.995769	not_significant	TYRAAT2	XP_031109482.1 arogenate dehydrogenase 2, chloroplastic-like [Ipomoea triloba]	Metabolism;Metabolism;Metabolism;Metabolism	Global and overview maps;Global and overview maps;Global and overview maps;Amino acid metabolism	ko01100//Metabolic pathways;ko01110//Biosynthesis of secondary metabolites;ko01230//Biosynthesis of amino acids;ko00400//Phenylalanine, tyrosine and tryptophan biosynthesis	K15227;K15227;K15227;K15227	-	GO:0003824//catalytic activity;GO:0004665//prephenate dehydrogenase (NADP+) activity;GO:0004764//shikimate 3-dehydrogenase (NADP+) activity;GO:0008977//prephenate dehydrogenase (NAD+) activity;GO:0016491//oxidoreductase activity;GO:0016616//oxidoreductase activity, acting on the CH-OH group of donors, NAD or NADP as acceptor;GO:0047850//diaminopimelate dehydrogenase activity;GO:0050661//NADP bind…	GO:0006571//tyrosine biosynthetic process;GO:0006631//fatty acid metabolic process;GO:0009085//lysine biosynthetic process;GO:0009423//chorismate biosynthetic process;GO:0030436//asexual sporulation;GO:0046168//glycerol-3-phosphate catabolic process	--
Iba_chr02bCG19890	-0.962824	1.03212e-15	not_significant	-0.81942	3.06097e-11	not_significant	-1.00775	1.79381e-19	down	0.143403	0.480981	not_significant	-0.0449264	0.995483	not_significant	-0.18833	0.387215	not_significant	AVP1	XP_031108787.1 pyrophosphate-energized vacuolar membrane proton pump-like [Ipomoea triloba]	-	-	-	-	GO:0005887//integral component of plasma membrane;GO:0016020//membrane;GO:0016021//integral component of membrane	GO:0004427//inorganic diphosphatase activity;GO:0004930//G protein-coupled receptor activity;GO:0009678//pyrophosphate hydrolysis-driven proton transmembrane transporter activity	GO:0007186//G protein-coupled receptor signaling pathway;GO:1902600//proton transmembrane transport	--
Iba_chr02bCG20020	-3.61986	1.72543e-17	down	-3.6999	9.87099e-18	down	-5.22964	4.55827e-19	down	-0.0800444	0.999923	not_significant	-1.60978	0.805354	not_significant	-1.52974	0.739368	not_significant	TPRP-F1	XP_031110055.1 36.4 kDa proline-rich protein-like [Ipomoea triloba]	-	-	-	-	-	-	-	--
Iba_chr02bCG20190	0.853269	6.66659e-06	not_significant	-0.568072	2.93948e-06	not_significant	-0.71225	2.30276e-10	not_significant	-1.42134	2.77365e-36	down	-1.56552	1.36046e-31	down	-0.144178	0.625263	not_significant	CML2	XP_031110454.1 calmodulin-like protein 7 [Ipomoea triloba]	-	-	-	-	GO:0000785//chromatin;GO:0005634//nucleus;GO:0016020//membrane	GO:0005509//calcium ion binding;GO:0005515//protein binding;GO:0031492//nucleosomal DNA binding;GO:0046873//metal ion transmembrane transporter activity;GO:0070917//inositol phosphoceramide synthase regulator activity	GO:0006673//inositol phosphoceramide metabolic process;GO:0030001//metal ion transport;GO:0055085//transmembrane transport	--
Iba_chr02bCG20200	0.972577	0.173107	not_significant	1.58127	7.93083e-05	up	1.51543	0.00182106	up	0.608697	0.0310432	not_significant	0.542858	0.621386	not_significant	-0.0658388	0.995769	not_significant	At3g01300	XP_031110088.1 probable serine/threonine-protein kinase PBL11 [Ipomoea triloba]	-	-	-	-	GO:0005575//cellular_component;GO:0005886//plasma membrane;GO:0016020//membrane;GO:0016021//integral component of membrane;GO:0031224//intrinsic component of membrane;GO:0071944//cell periphery	GO:0000166//nucleotide binding;GO:0003674//molecular_function;GO:0003824//catalytic activity;GO:0004672//protein kinase activity;GO:0004674//protein serine/threonine kinase activity;GO:0004675//transmembrane receptor protein serine/threonine kinase activity;GO:0004888//transmembrane signaling receptor activity;GO:0005488//binding;GO:0005524//ATP binding;GO:0016301//kinase activity;GO:0016740//tra…	GO:0006464//cellular protein modification process;GO:0006468//protein phosphorylation;GO:0006793//phosphorus metabolic process;GO:0006796//phosphate-containing compound metabolic process;GO:0006807//nitrogen compound metabolic process;GO:0007154//cell communication;GO:0007165//signal transduction;GO:0007166//cell surface receptor signaling pathway;GO:0007167//enzyme linked receptor protein signal…	--
Iba_chr02bCG20330	1.06447	0.103762	not_significant	0.97042	0.130494	not_significant	1.20497	0.0461401	up	-0.0940499	0.999923	not_significant	0.140498	0.995483	not_significant	0.234548	0.995769	not_significant	--	XP_019183808.1 PREDICTED: putative late blight resistance protein homolog R1B-23 [Ipomoea nil]	-	-	-	-	-	GO:0043531//ADP binding	GO:0051259//protein complex oligomerization	--
Iba_chr02bCG20380	-1.06288	0.0207373	down	-1.70231	0.00159769	down	-1.35939	0.00201585	down	-0.639433	0.863129	not_significant	-0.296514	0.995483	not_significant	0.342919	0.995769	not_significant	--	XP_031106948.1 blue copper protein-like [Ipomoea triloba]	-	-	-	-	-	GO:0009055//electron transfer activity	-	--
Iba_chr02bCG20450	0.8934	1.72934e-06	not_significant	1.35126	1.39138e-23	up	0.828345	0.000766964	not_significant	0.457858	1.13552e-08	not_significant	-0.0650545	0.995483	not_significant	-0.522913	3.42059e-07	not_significant	At2g19810	XP_031110248.1 zinc finger CCCH domain-containing protein 20-like [Ipomoea triloba]	-	-	-	-	-	GO:0046872//metal ion binding	-	C3H
Iba_chr02bCG20500	1.26887	0.0426492	up	0.862488	0.30189	not_significant	1.18557	0.124317	not_significant	-0.406386	0.819166	not_significant	-0.083302	0.995483	not_significant	0.323084	0.995769	not_significant	--	XP_031107325.1 uncharacterized protein LOC116012008 [Ipomoea triloba]	-	-	-	-	-	-	-	--
Iba_chr02bCG20560	1.19613	6.15896e-33	up	0.416958	0.0137417	not_significant	0.52538	0.0518713	not_significant	-0.779167	4.03442e-31	not_significant	-0.670745	1.63452e-19	not_significant	0.108422	0.995769	not_significant	DDB_G0289029	XP_031108038.1 uncharacterized protein LOC116012603 isoform X1 [Ipomoea triloba]	-	-	-	-	-	-	GO:0015031//protein transport	--
Iba_chr02bCG2060	4.42568	0.00851156	up	3.23599	0.167849	not_significant	3.82384	0.0520538	not_significant	-1.18969	0.518424	not_significant	-0.601843	0.995483	not_significant	0.587845	0.995769	not_significant	TBL19	XP_031109814.1 protein trichome birefringence-like 19 [Ipomoea triloba]	-	-	-	-	-	-	-	--
Iba_chr02bCG20650	1.28003	0.00159143	up	0.656442	0.291175	not_significant	1.49222	2.19525e-05	up	-0.623585	0.0433441	not_significant	0.21219	0.995483	not_significant	0.835775	0.00822037	not_significant	COAC2	XP_031110323.1 mitochondrial carrier protein CoAc2 [Ipomoea triloba]	-	-	-	-	GO:0005575//cellular_component;GO:0005622//intracellular anatomical structure;GO:0005737//cytoplasm;GO:0005739//mitochondrion;GO:0005740//mitochondrial envelope;GO:0005743//mitochondrial inner membrane;GO:0016020//membrane;GO:0016021//integral component of membrane;GO:0019866//organelle inner membrane;GO:0031090//organelle membrane;GO:0031224//intrinsic component of membrane;GO:0031966//mitochond…	GO:0000295//adenine nucleotide transmembrane transporter activity;GO:0003674//molecular_function;GO:0005215//transporter activity;GO:0005346//purine ribonucleotide transmembrane transporter activity;GO:0008509//anion transmembrane transporter activity;GO:0008514//organic anion transmembrane transporter activity;GO:0015075//ion transmembrane transporter activity;GO:0015215//nucleotide transmembran…	GO:0006810//transport;GO:0006811//ion transport;GO:0006820//anion transport;GO:0006839//mitochondrial transport;GO:0006862//nucleotide transport;GO:0008150//biological_process;GO:0008152//metabolic process;GO:0009058//biosynthetic process;GO:0009987//cellular process;GO:0015711//organic anion transport;GO:0015748//organophosphate ester transport;GO:0015865//purine nucleotide transport;GO:0015868/…	--
Iba_chr02bCG2070	-0.934732	0.0241168	not_significant	-0.586437	0.197808	not_significant	-1.83228	7.5525e-05	down	0.348295	0.849521	not_significant	-0.897549	0.77646	not_significant	-1.24584	0.143772	not_significant	TBL19	XP_031106984.1 protein trichome birefringence-like 19 [Ipomoea triloba]	-	-	-	-	-	-	-	--
Iba_chr02bCG20710	0.82562	0.00302382	not_significant	0.66943	0.00983537	not_significant	1.00495	5.93223e-05	up	-0.15619	0.978528	not_significant	0.179326	0.995483	not_significant	0.335516	0.762018	not_significant	GRWD1	XP_031107406.1 glutamate-rich WD repeat-containing protein 1 [Ipomoea triloba]	-	-	-	-	-	GO:0005515//protein binding	-	--
Iba_chr02bCG20780	1.93908	8.20983e-08	up	1.96454	3.13752e-09	up	0.802338	0.469377	not_significant	0.0254655	0.978528	not_significant	-1.13674	0.000701047	down	-1.16221	4.20172e-05	down	CKX3	XP_031110029.1 cytokinin dehydrogenase 3-like [Ipomoea triloba]	Metabolism;Metabolism	Global and overview maps;Metabolism of terpenoids and polyketides	ko01110//Biosynthesis of secondary metabolites;ko00908//Zeatin biosynthesis	K00279;K00279	-	GO:0003824//catalytic activity;GO:0016491//oxidoreductase activity;GO:0019139//cytokinin dehydrogenase activity;GO:0050660//flavin adenine dinucleotide binding	GO:0005975//carbohydrate metabolic process;GO:0009690//cytokinin metabolic process	--
Iba_chr02bCG20900	1.21248	0.00404309	up	0.125737	0.968539	not_significant	0.814166	0.266668	not_significant	-1.08675	0.000196398	down	-0.398318	0.627159	not_significant	0.688429	0.434785	not_significant	--	XP_031110335.1 protein ALP1-like [Ipomoea triloba]	-	-	-	-	-	GO:0003779//actin binding;GO:0016788//hydrolase activity, acting on ester bonds	GO:0007010//cytoskeleton organization	--
Iba_chr02bCG20950	0.961187	3.69723e-18	not_significant	1.01953	7.9733e-33	up	0.909144	3.22722e-15	not_significant	0.0583457	0.101629	not_significant	-0.0520431	0.911952	not_significant	-0.110389	0.00126904	not_significant	PP2C06	XP_031107062.1 protein phosphatase 2C 77-like [Ipomoea triloba]	Environmental Information Processing;Environmental Information Processing	Signal transduction;Signal transduction	ko04075//Plant hormone signal transduction;ko04016//MAPK signaling pathway - plant	K14497;K14497	GO:0005575//cellular_component;GO:0005622//intracellular anatomical structure;GO:0005634//nucleus;GO:0005737//cytoplasm;GO:0043226//organelle;GO:0043227//membrane-bounded organelle;GO:0043229//intracellular organelle;GO:0043231//intracellular membrane-bounded organelle	GO:0003674//molecular_function;GO:0003824//catalytic activity;GO:0004721//phosphoprotein phosphatase activity;GO:0004722//protein serine/threonine phosphatase activity;GO:0005488//binding;GO:0016787//hydrolase activity;GO:0016788//hydrolase activity, acting on ester bonds;GO:0016791//phosphatase activity;GO:0042578//phosphoric ester hydrolase activity;GO:0043167//ion binding;GO:0043169//cation bi…	GO:0001101//response to acid chemical;GO:0006464//cellular protein modification process;GO:0006470//protein dephosphorylation;GO:0006793//phosphorus metabolic process;GO:0006796//phosphate-containing compound metabolic process;GO:0006807//nitrogen compound metabolic process;GO:0007154//cell communication;GO:0007165//signal transduction;GO:0008150//biological_process;GO:0008152//metabolic process;…	--
Iba_chr02bCG20970	2.53602	0.0321435	up	2.71865	0.00836941	up	2.63145	0.020329	up	0.18263	0.978528	not_significant	0.0954316	0.995483	not_significant	-0.0871986	0.995769	not_significant	CFIS1	XP_031107793.1 pre-mRNA cleavage factor Im 25 kDa subunit 1 [Ipomoea triloba]	Genetic Information Processing	Translation	ko03015//mRNA surveillance pathway	K14397	GO:0005575//cellular_component;GO:0005622//intracellular anatomical structure;GO:0005634//nucleus;GO:0005654//nucleoplasm;GO:0005849//mRNA cleavage factor complex;GO:0031974//membrane-enclosed lumen;GO:0031981//nuclear lumen;GO:0032991//protein-containing complex;GO:0043226//organelle;GO:0043227//membrane-bounded organelle;GO:0043229//intracellular organelle;GO:0043231//intracellular membrane-bou…	GO:0003674//molecular_function;GO:0003676//nucleic acid binding;GO:0003723//RNA binding;GO:0003729//mRNA binding;GO:0003824//catalytic activity;GO:0005488//binding;GO:0016787//hydrolase activity;GO:0043167//ion binding;GO:0043169//cation binding;GO:0046872//metal ion binding;GO:0097159//organic cyclic compound binding;GO:1901363//heterocyclic compound binding	GO:0006139//nucleobase-containing compound metabolic process;GO:0006378//mRNA polyadenylation;GO:0006396//RNA processing;GO:0006397//mRNA processing;GO:0006725//cellular aromatic compound metabolic process;GO:0006807//nitrogen compound metabolic process;GO:0008150//biological_process;GO:0008152//metabolic process;GO:0009987//cellular process;GO:0010467//gene expression;GO:0016070//RNA metabolic p…	--
Iba_chr02bCG20980	-3.55487	0.0065562	down	-3.31084	0.0136694	down	-1.97427	0.0360679	down	0.244022	0.984422	not_significant	1.5806	0.995483	not_significant	1.33657	0.995769	not_significant	--	XP_031108510.1 pollen-specific leucine-rich repeat extensin-like protein 2 [Ipomoea triloba]	-	-	-	-	-	-	GO:0015074//DNA integration	--
Iba_chr02bCG21050	1.27489	1.43772e-07	up	1.32692	3.98079e-10	up	1.12409	5.92907e-05	up	0.0520322	0.818369	not_significant	-0.150798	0.939471	not_significant	-0.20283	0.225027	not_significant	PDAT1	XP_031109784.1 phospholipid:diacylglycerol acyltransferase 1-like [Ipomoea triloba]	Metabolism;Metabolism	Global and overview maps;Lipid metabolism	ko01100//Metabolic pathways;ko00561//Glycerolipid metabolism	K00679;K00679	GO:0005575//cellular_component;GO:0005622//intracellular anatomical structure;GO:0005737//cytoplasm;GO:0005773//vacuole;GO:0005783//endoplasmic reticulum;GO:0012505//endomembrane system;GO:0016020//membrane;GO:0016021//integral component of membrane;GO:0031224//intrinsic component of membrane;GO:0043226//organelle;GO:0043227//membrane-bounded organelle;GO:0043229//intracellular organelle;GO:00432…	GO:0003674//molecular_function;GO:0003824//catalytic activity;GO:0008080//N-acetyltransferase activity;GO:0008374//O-acyltransferase activity;GO:0016407//acetyltransferase activity;GO:0016410//N-acyltransferase activity;GO:0016740//transferase activity;GO:0016746//acyltransferase activity;GO:0016747//acyltransferase activity, transferring groups other than amino-acyl groups;GO:0016787//hydrolase …	GO:0005975//carbohydrate metabolic process;GO:0006066//alcohol metabolic process;GO:0006071//glycerol metabolic process;GO:0006629//lipid metabolic process;GO:0006638//neutral lipid metabolic process;GO:0006639//acylglycerol metabolic process;GO:0006641//triglyceride metabolic process;GO:0008150//biological_process;GO:0008152//metabolic process;GO:0008610//lipid biosynthetic process;GO:0009058//b…	--
Iba_chr02bCG21110	-1.58002	0.00386087	down	-0.659467	0.246763	not_significant	-0.0228987	0.75486	not_significant	0.920556	0.344419	not_significant	1.55712	0.0824252	not_significant	0.636569	0.977774	not_significant	EFL3	XP_031108509.1 protein ELF4-LIKE 3-like [Ipomoea triloba]	-	-	-	-	-	-	-	--
Iba_chr02bCG21170	1.06816	0.215887	not_significant	1.13864	0.0907093	not_significant	1.46655	0.016935	up	0.0704828	0.978528	not_significant	0.398393	0.995483	not_significant	0.32791	0.995769	not_significant	--	XP_031108102.1 uncharacterized protein LOC116012636 [Ipomoea triloba]	-	-	-	-	-	-	-	--
Iba_chr02bCG21210	-1.254	0.00975149	down	-1.28724	0.0122594	down	-1.23818	0.00485219	down	-0.0332408	0.993212	not_significant	0.0158134	0.995763	not_significant	0.0490542	0.995769	not_significant	SBT1.8	XP_031107071.1 subtilisin-like protease SBT1.8 [Ipomoea triloba]	-	-	-	-	-	GO:0008236//serine-type peptidase activity	GO:0006508//proteolysis;GO:0009306//protein secretion	--
Iba_chr02bCG21260	1.11026	5.91111e-23	up	0.556702	5.41968e-05	not_significant	0.777777	3.79922e-07	not_significant	-0.55356	1.62686e-12	not_significant	-0.332486	2.30699e-05	not_significant	0.221074	0.945869	not_significant	--	XP_031108323.1 uncharacterized protein LOC116012799 [Ipomoea triloba]	-	-	-	-	-	-	GO:0045927//positive regulation of growth	--
Iba_chr02bCG21320	-2.01104	4.39755e-20	down	-1.52857	1.31082e-13	down	-1.97225	1.82123e-16	down	0.482469	0.275332	not_significant	0.038792	0.997737	not_significant	-0.443677	0.666123	not_significant	CYP77A2	XP_031110129.1 cytochrome P450 77A1-like [Ipomoea triloba]	Metabolism	Lipid metabolism	ko00073//Cutin, suberine and wax biosynthesis	K21995	GO:0005575//cellular_component;GO:0016020//membrane	GO:0003674//molecular_function;GO:0003824//catalytic activity;GO:0004497//monooxygenase activity;GO:0005488//binding;GO:0005506//iron ion binding;GO:0016491//oxidoreductase activity;GO:0016705//oxidoreductase activity, acting on paired donors, with incorporation or reduction of molecular oxygen;GO:0016709//oxidoreductase activity, acting on paired donors, with incorporation or reduction of molecu…	GO:0008150//biological_process;GO:0008152//metabolic process;GO:0009058//biosynthetic process;GO:0009059//macromolecule biosynthetic process;GO:0010143//cutin biosynthetic process;GO:0019748//secondary metabolic process;GO:0043170//macromolecule metabolic process;GO:0044550//secondary metabolite biosynthetic process;GO:0071704//organic substance metabolic process;GO:1901576//organic substance bio…	--
Iba_chr02bCG21330	0.388971	0.841946	not_significant	0.725576	0.0382365	not_significant	1.04007	0.00206398	up	0.336605	0.10395	not_significant	0.651102	0.0286749	not_significant	0.314497	0.995769	not_significant	ATL9	XP_031107153.1 E3 ubiquitin-protein ligase ATL9-like [Ipomoea triloba]	-	-	-	-	GO:0000109//nucleotide-excision repair complex;GO:0005680//anaphase-promoting complex	GO:0008270//zinc ion binding;GO:0046872//metal ion binding;GO:0061630//ubiquitin protein ligase activity;GO:0097602//cullin family protein binding	GO:0006289//nucleotide-excision repair;GO:0031145//anaphase-promoting complex-dependent catabolic process	--
Iba_chr02bCG21340	-1.45645	0.000126607	down	-1.50021	0.000228621	down	-1.64573	6.10564e-05	down	-0.0437596	0.984165	not_significant	-0.189274	0.995483	not_significant	-0.145515	0.995769	not_significant	UGT94E5	XP_031109902.1 beta-D-glucosyl crocetin beta-1,6-glucosyltransferase-like [Ipomoea triloba]	-	-	-	-	-	GO:0008194//UDP-glycosyltransferase activity;GO:0016758//hexosyltransferase activity	GO:0005975//carbohydrate metabolic process;GO:0030259//lipid glycosylation	--
Iba_chr02bCG21400	1.14865	5.57246e-14	up	1.1869	2.00551e-19	up	1.76838	6.48632e-40	up	0.0382512	0.552329	not_significant	0.619735	2.72856e-08	not_significant	0.581484	1.69694e-05	not_significant	ATX1	XP_031109185.1 copper transport protein CCH-like [Ipomoea triloba]	-	-	-	-	GO:0005575//cellular_component;GO:0005622//intracellular anatomical structure;GO:0005737//cytoplasm;GO:0005829//cytosol	GO:0003674//molecular_function;GO:0005488//binding;GO:0005507//copper ion binding;GO:0043167//ion binding;GO:0043169//cation binding;GO:0045340//mercury ion binding;GO:0046872//metal ion binding;GO:0046914//transition metal ion binding	GO:0000041//transition metal ion transport;GO:0006810//transport;GO:0006811//ion transport;GO:0006812//cation transport;GO:0006825//copper ion transport;GO:0006873//cellular ion homeostasis;GO:0006875//cellular metal ion homeostasis;GO:0008150//biological_process;GO:0009987//cellular process;GO:0015694//mercury ion transport;GO:0019725//cellular homeostasis;GO:0030001//metal ion transport;GO:0030…	--
Iba_chr02bCG21410	0.631181	0.60432	not_significant	0.73399	0.237464	not_significant	1.27136	0.00554882	up	0.102808	0.978528	not_significant	0.640177	0.473562	not_significant	0.537369	0.700919	not_significant	At5g03610	XP_031107511.1 GDSL esterase/lipase At5g03610-like [Ipomoea triloba]	-	-	-	-	GO:0005575//cellular_component;GO:0005576//extracellular region	GO:0003674//molecular_function;GO:0003824//catalytic activity;GO:0016787//hydrolase activity;GO:0016788//hydrolase activity, acting on ester bonds	GO:0006629//lipid metabolic process;GO:0008150//biological_process;GO:0008152//metabolic process;GO:0009056//catabolic process;GO:0016042//lipid catabolic process;GO:0044238//primary metabolic process;GO:0071704//organic substance metabolic process;GO:1901575//organic substance catabolic process	--
Iba_chr02bCG21470	1.16773	0.114054	not_significant	1.3761	0.00864775	up	1.67326	0.00147177	up	0.208368	0.833146	not_significant	0.505528	0.801714	not_significant	0.29716	0.995769	not_significant	At5g03610	XP_031107511.1 GDSL esterase/lipase At5g03610-like [Ipomoea triloba]	-	-	-	-	GO:0005575//cellular_component;GO:0005576//extracellular region	GO:0003674//molecular_function;GO:0003824//catalytic activity;GO:0016787//hydrolase activity;GO:0016788//hydrolase activity, acting on ester bonds	GO:0006629//lipid metabolic process;GO:0008150//biological_process;GO:0008152//metabolic process;GO:0009056//catabolic process;GO:0016042//lipid catabolic process;GO:0044238//primary metabolic process;GO:0071704//organic substance metabolic process;GO:1901575//organic substance catabolic process	--
Iba_chr02bCG21530	-9.81111	0.00626935	down	-9.81111	0.00610171	down	-1.6546	0.259156	not_significant	0	1	not_significant	8.1565	0.901543	not_significant	8.1565	0.845106	not_significant	TBL36	XP_031107391.1 protein trichome birefringence-like 36 [Ipomoea triloba]	-	-	-	-	GO:0005575//cellular_component;GO:0005622//intracellular anatomical structure;GO:0005737//cytoplasm;GO:0005794//Golgi apparatus;GO:0012505//endomembrane system;GO:0016020//membrane;GO:0016021//integral component of membrane;GO:0031224//intrinsic component of membrane;GO:0043226//organelle;GO:0043227//membrane-bounded organelle;GO:0043229//intracellular organelle;GO:0043231//intracellular membrane…	GO:0003674//molecular_function;GO:0003824//catalytic activity;GO:0008374//O-acyltransferase activity;GO:0016407//acetyltransferase activity;GO:0016413//O-acetyltransferase activity;GO:0016740//transferase activity;GO:0016746//acyltransferase activity;GO:0016747//acyltransferase activity, transferring groups other than amino-acyl groups	GO:0008150//biological_process;GO:0009987//cellular process;GO:0071554//cell wall organization or biogenesis	--
Iba_chr02bCG2160	-1.87306	0.0121948	down	-0.991969	0.230459	not_significant	-0.686842	0.251717	not_significant	0.881095	0.752092	not_significant	1.18622	0.841541	not_significant	0.305127	0.995769	not_significant	GATL1	XP_031107830.1 probable galacturonosyltransferase-like 1 [Ipomoea triloba]	-	-	-	-	-	GO:0016757//glycosyltransferase activity	-	--
Iba_chr02bCG21600	-4.52804	0.000943822	down	-3.291	0.00248282	down	-4.0686	0.000507737	down	1.23704	0.978528	not_significant	0.459432	0.995483	not_significant	-0.777608	0.995769	not_significant	--	XP_031110421.1 uncharacterized protein LOC116014496 isoform X3 [Ipomoea triloba]	-	-	-	-	-	GO:0005506//iron ion binding	GO:0030091//protein repair	--
Iba_chr02bCG21680	1.01952	0.367314	not_significant	0.930086	0.370852	not_significant	1.57244	0.0359178	up	-0.0894314	0.999923	not_significant	0.552925	0.938667	not_significant	0.642356	0.896645	not_significant	BZIP06	XP_031109203.1 basic leucine zipper 6 [Ipomoea triloba]	-	-	-	-	-	GO:0003700//DNA-binding transcription factor activity	GO:0006260//DNA replication;GO:0006355//regulation of transcription, DNA-templated	--
Iba_chr02bCG21760	0.979426	0.00273554	not_significant	0.78928	0.0119221	not_significant	1.11789	0.000110862	up	-0.190146	0.978528	not_significant	0.138461	0.995483	not_significant	0.328607	0.937686	not_significant	EIN4	XP_031108180.1 protein EIN4 [Ipomoea triloba]	Environmental Information Processing;Environmental Information Processing	Signal transduction;Signal transduction	ko04075//Plant hormone signal transduction;ko04016//MAPK signaling pathway - plant	K14509;K14509	GO:0016020//membrane	GO:0000155//phosphorelay sensor kinase activity;GO:0000156//phosphorelay response regulator activity;GO:0003677//DNA binding;GO:0003700//DNA-binding transcription factor activity;GO:0004673//protein histidine kinase activity;GO:0005515//protein binding;GO:0005524//ATP binding	GO:0000160//phosphorelay signal transduction system;GO:0006355//regulation of transcription, DNA-templated;GO:0006796//phosphate-containing compound metabolic process;GO:0006808//regulation of nitrogen utilization;GO:0007165//signal transduction;GO:0030436//asexual sporulation;GO:0042173//regulation of sporulation resulting in formation of a cellular spore	--
Iba_chr02bCG21770	-1.05934	1.21051e-17	down	-0.747496	9.40465e-10	not_significant	-0.444896	7.89922e-08	not_significant	0.311847	0.0595157	not_significant	0.614446	0.00757236	not_significant	0.3026	0.964496	not_significant	AHL14	XP_031107614.1 AT-hook motif nuclear-localized protein 14 [Ipomoea triloba]	-	-	-	-	-	GO:0003677//DNA binding	-	--
Iba_chr02bCG21860	1.60955	0.290262	not_significant	1.36745	0.395323	not_significant	2.29956	0.0203761	up	-0.242098	0.978528	not_significant	0.690009	0.97719	not_significant	0.932108	0.761494	not_significant	FLA18	XP_031108495.1 fasciclin-like arabinogalactan protein 18 [Ipomoea triloba]	-	-	-	-	-	-	-	--
Iba_chr02bCG21960	-2.61299	0.0732605	not_significant	-1.75657	0.253683	not_significant	-3.77365	0.0169445	down	0.856419	0.978528	not_significant	-1.16065	0.995483	not_significant	-2.01707	0.995769	not_significant	LSH1	XP_031108494.1 protein LIGHT-DEPENDENT SHORT HYPOCOTYLS 1-like [Ipomoea triloba]	-	-	-	-	-	-	-	--
Iba_chr02bCG21990	2.40267	3.60694e-16	up	2.66471	1.39288e-26	up	2.58053	1.6139e-21	up	0.26204	0.130854	not_significant	0.177859	0.995483	not_significant	-0.0841808	0.817544	not_significant	RBM42	XP_031108297.1 RNA-binding protein 42-like isoform X2 [Ipomoea triloba]	-	-	-	-	-	GO:0003676//nucleic acid binding	GO:0008380//RNA splicing	--
Iba_chr02bCG2210	-3.66082	0.147026	not_significant	-3.61581	0.147968	not_significant	-10.2256	0.0388754	down	0.0450097	0.999923	not_significant	-6.56478	0.995483	not_significant	-6.60979	0.995769	not_significant	STS14	XP_031107943.1 STS14 protein-like [Ipomoea triloba]	-	-	-	-	-	-	-	--
Iba_chr02bCG2220	-3.40109	0.0539451	not_significant	-11.0853	0.00443807	down	-11.0853	0.00239169	down	-7.68416	0.978528	not_significant	-7.68416	0.995483	not_significant	0	1	not_significant	--	XP_031109749.1 uncharacterized protein LOC116013922 [Ipomoea triloba]	-	-	-	-	-	-	-	--
Iba_chr02bCG22200	-2.04007	3.70066e-46	down	-1.74785	5.00582e-33	down	-1.79074	2.35427e-39	down	0.292221	0.32247	not_significant	0.249333	0.995483	not_significant	-0.042888	0.995769	not_significant	UGT79B6	RAL37019.1 hypothetical protein DM860_003941 [Cuscuta australis]	Metabolism	Biosynthesis of other secondary metabolites	ko00942//Anthocyanin biosynthesis	K17193	-	GO:0008194//UDP-glycosyltransferase activity;GO:0016153//urocanate hydratase activity;GO:0016758//hexosyltransferase activity	GO:0005975//carbohydrate metabolic process;GO:0006548//histidine catabolic process;GO:0030259//lipid glycosylation	--
Iba_chr02bCG22280	-2.25364	0.0168377	down	-1.3513	0.133595	not_significant	-1.03362	0.166238	not_significant	0.902339	0.898823	not_significant	1.22002	0.995483	not_significant	0.317683	0.995769	not_significant	MAKR4	XP_031108603.1 probable membrane-associated kinase regulator 4 [Ipomoea triloba]	-	-	-	-	-	-	-	--
Iba_chr02bCG22290	2.0874	1.59839e-15	up	1.33693	1.39788e-05	up	1.78139	1.03755e-09	up	-0.750476	6.25054e-05	not_significant	-0.30601	0.395789	not_significant	0.444466	0.542993	not_significant	ITN1	XP_031109260.1 ankyrin repeat-containing protein ITN1-like [Ipomoea triloba]	-	-	-	-	GO:0005575//cellular_component;GO:0005622//intracellular anatomical structure;GO:0005634//nucleus;GO:0005643//nuclear pore;GO:0005886//plasma membrane;GO:0005887//integral component of plasma membrane;GO:0016020//membrane;GO:0016021//integral component of membrane;GO:0031224//intrinsic component of membrane;GO:0043226//organelle;GO:0043227//membrane-bounded organelle;GO:0043229//intracellular org…	GO:0004427//inorganic diphosphatase activity;GO:0005515//protein binding;GO:0009678//pyrophosphate hydrolysis-driven proton transmembrane transporter activity;GO:0046873//metal ion transmembrane transporter activity	GO:0006950//response to stress;GO:0006970//response to osmotic stress;GO:0007154//cell communication;GO:0007165//signal transduction;GO:0008104//protein localization;GO:0008150//biological_process;GO:0009628//response to abiotic stimulus;GO:0009651//response to salt stress;GO:0009987//cellular process;GO:0016973//poly(A)+ mRNA export from nucleus;GO:0023052//signaling;GO:0030001//metal ion transp…	--
Iba_chr02bCG22300	1.09897	4.22009e-21	up	0.500485	0.000916116	not_significant	1.26845	7.14797e-32	up	-0.598483	1.20339e-12	not_significant	0.169484	0.610771	not_significant	0.767967	4.10001e-16	not_significant	KCS19	XP_031109479.1 3-ketoacyl-CoA synthase 19-like isoform X1 [Ipomoea triloba]	Metabolism;Metabolism;Organismal Systems;Metabolism	Global and overview maps;Global and overview maps;Environmental adaptation;Lipid metabolism	ko01100//Metabolic pathways;ko01110//Biosynthesis of secondary metabolites;ko04626//Plant-pathogen interaction;ko00062//Fatty acid elongation	K15397;K15397;K15397;K15397	GO:0016020//membrane	GO:0003985//acetyl-CoA C-acetyltransferase activity;GO:0004315//3-oxoacyl-[acyl-carrier-protein] synthase activity;GO:0016747//acyltransferase activity, transferring groups other than amino-acyl groups	GO:0006631//fatty acid metabolic process;GO:0006633//fatty acid biosynthetic process	--
Iba_chr02bCG22400	-5.31442	8.20983e-08	down	-5.43185	7.46879e-08	down	-4.25041	0.0131722	down	-0.117423	0.999923	not_significant	1.06402	0.995483	not_significant	1.18144	0.995769	not_significant	--	XP_031107916.1 uncharacterized protein LOC116012506 isoform X1 [Ipomoea triloba]	-	-	-	-	-	-	-	--
Iba_chr02bCG22430	0.755617	0.426204	not_significant	1.5326	0.000161807	up	1.45966	0.00146737	up	0.776987	0.00502261	not_significant	0.704041	0.20946	not_significant	-0.0729461	0.995769	not_significant	GC1	XP_031107382.1 guanylyl cyclase 1-like [Ipomoea triloba]	-	-	-	-	GO:0016021//integral component of membrane	GO:0005524//ATP binding;GO:0008233//peptidase activity;GO:0016756//glutathione gamma-glutamylcysteinyltransferase activity;GO:0046872//metal ion binding	GO:0006508//proteolysis;GO:0010038//response to metal ion;GO:0046938//phytochelatin biosynthetic process	--
Iba_chr02bCG22450	-10.4491	0.0147778	down	-4.36878	0.0534714	not_significant	-3.34761	0.0765277	not_significant	6.08037	0.978528	not_significant	7.10154	0.995483	not_significant	1.02116	0.995769	not_significant	--	XP_031107859.1 probable ATP-dependent RNA helicase ddx17 isoform X2 [Ipomoea triloba]	-	-	-	-	-	-	-	--
Iba_chr02bCG2250	-1.50645	0	down	-1.35349	0	down	-1.6751	0	down	0.152961	4.47333e-09	not_significant	-0.168657	0.000187175	not_significant	-0.321618	8.65544e-29	not_significant	PSBO	XP_031108209.1 oxygen-evolving enhancer protein 1, chloroplastic [Ipomoea triloba]	Metabolism;Metabolism	Global and overview maps;Energy metabolism	ko01100//Metabolic pathways;ko00195//Photosynthesis	K02716;K02716	GO:0009654//photosystem II oxygen evolving complex	GO:0010242//oxygen evolving activity	GO:0010207//photosystem II assembly;GO:0042549//photosystem II stabilization	--
Iba_chr02bCG22500	3.30766	2.4367e-52	up	2.33387	9.42e-21	up	2.36393	1.66412e-17	up	-0.973796	4.46685e-13	not_significant	-0.94373	1.11754e-09	not_significant	0.0300666	0.995769	not_significant	NPF5.6	XP_031109704.1 protein NRT1/ PTR FAMILY 5.6-like [Ipomoea triloba]	-	-	-	-	GO:0005575//cellular_component;GO:0016020//membrane;GO:0016021//integral component of membrane;GO:0031224//intrinsic component of membrane	GO:0003674//molecular_function;GO:0005215//transporter activity;GO:0022857//transmembrane transporter activity	GO:0006810//transport;GO:0006857//oligopeptide transport;GO:0008150//biological_process;GO:0015833//peptide transport;GO:0042886//amide transport;GO:0051179//localization;GO:0051234//establishment of localization;GO:0055085//transmembrane transport;GO:0071702//organic substance transport;GO:0071705//nitrogen compound transport	--
Iba_chr02bCG22540	1.04195	0.368681	not_significant	1.6787	0.0100141	up	1.03087	0.444177	not_significant	0.636747	0.291043	not_significant	-0.0110778	0.995483	not_significant	-0.647824	0.51481	not_significant	WAKL15	XP_031109300.1 wall-associated receptor kinase-like 20 [Ipomoea triloba]	-	-	-	-	GO:0005575//cellular_component;GO:0005886//plasma membrane;GO:0016020//membrane;GO:0016021//integral component of membrane;GO:0031224//intrinsic component of membrane;GO:0071944//cell periphery	GO:0000166//nucleotide binding;GO:0003674//molecular_function;GO:0003824//catalytic activity;GO:0004672//protein kinase activity;GO:0004674//protein serine/threonine kinase activity;GO:0005488//binding;GO:0005524//ATP binding;GO:0016301//kinase activity;GO:0016740//transferase activity;GO:0016772//transferase activity, transferring phosphorus-containing groups;GO:0016773//phosphotransferase activ…	GO:0006464//cellular protein modification process;GO:0006468//protein phosphorylation;GO:0006793//phosphorus metabolic process;GO:0006796//phosphate-containing compound metabolic process;GO:0006807//nitrogen compound metabolic process;GO:0007154//cell communication;GO:0007165//signal transduction;GO:0007166//cell surface receptor signaling pathway;GO:0008150//biological_process;GO:0008152//metabo…	--
Iba_chr02bCG2260	-1.55943	4.82156e-17	down	-1.1039	8.64926e-10	down	-1.18324	2.9154e-12	down	0.455526	0.111023	not_significant	0.376189	0.953197	not_significant	-0.0793374	0.995769	not_significant	COR413PM2	XP_031110457.1 cold-regulated 413 plasma membrane protein 2 [Ipomoea triloba]	-	-	-	-	GO:0016021//integral component of membrane	-	-	--
Iba_chr02bCG22730	0.380894	0.849421	not_significant	-0.845376	0.000875157	not_significant	-0.152222	0.179307	not_significant	-1.22627	6.65326e-07	down	-0.533117	0.151099	not_significant	0.693154	0.380149	not_significant	PCS1	XP_031107283.1 aspartic proteinase PCS1 [Ipomoea triloba]	-	-	-	-	GO:0005575//cellular_component;GO:0005576//extracellular region	GO:0003674//molecular_function;GO:0003824//catalytic activity;GO:0004175//endopeptidase activity;GO:0004190//aspartic-type endopeptidase activity;GO:0008233//peptidase activity;GO:0016787//hydrolase activity;GO:0070001//aspartic-type peptidase activity;GO:0140096//catalytic activity, acting on a protein	GO:0006508//proteolysis;GO:0006807//nitrogen compound metabolic process;GO:0008150//biological_process;GO:0008152//metabolic process;GO:0019538//protein metabolic process;GO:0043170//macromolecule metabolic process;GO:0044238//primary metabolic process;GO:0071704//organic substance metabolic process;GO:1901564//organonitrogen compound metabolic process	--
Iba_chr02bCG22800	0.922413	0.0219293	not_significant	1.43543	9.44844e-09	up	0.942711	0.0306035	not_significant	0.513015	0.00362317	not_significant	0.0202986	0.995483	not_significant	-0.492716	0.0206362	not_significant	rlmN	XP_031108107.1 uncharacterized protein LOC116012639 [Ipomoea triloba]	-	-	-	-	GO:0005575//cellular_component;GO:0005622//intracellular anatomical structure;GO:0005737//cytoplasm	GO:0003674//molecular_function;GO:0003824//catalytic activity;GO:0005488//binding;GO:0008168//methyltransferase activity;GO:0008169//C-methyltransferase activity;GO:0008173//RNA methyltransferase activity;GO:0008649//rRNA methyltransferase activity;GO:0008757//S-adenosylmethionine-dependent methyltransferase activity;GO:0008998//ribonucleoside-triphosphate reductase activity;GO:0016433//rRNA (ade…	GO:0000154//rRNA modification;GO:0001510//RNA methylation;GO:0006139//nucleobase-containing compound metabolic process;GO:0006364//rRNA processing;GO:0006396//RNA processing;GO:0006399//tRNA metabolic process;GO:0006400//tRNA modification;GO:0006725//cellular aromatic compound metabolic process;GO:0006777//Mo-molybdopterin cofactor biosynthetic process;GO:0006807//nitrogen compound metabolic proc…	--
Iba_chr02bCG22900	1.50414	0.0870679	not_significant	1.29785	0.127711	not_significant	1.63191	0.0432993	up	-0.206289	0.978528	not_significant	0.127768	0.995483	not_significant	0.334057	0.995769	not_significant	--	-	-	-	-	-	-	-	-	--
Iba_chr02bCG23080	1.36575	0.0153972	up	1.61362	0.00026497	up	1.19278	0.0864434	not_significant	0.247873	0.704366	not_significant	-0.172976	0.995483	not_significant	-0.420849	0.438126	not_significant	--	XP_019191564.1 PREDICTED: uncharacterized protein LOC109186110 [Ipomoea nil]	-	-	-	-	-	-	-	--
Iba_chr02bCG23200	-1.39059	1.09944e-161	down	-1.71052	3.53207e-155	down	-1.67564	1.28721e-209	down	-0.319929	0.0157782	not_significant	-0.285045	0.00154092	not_significant	0.0348836	0.995769	not_significant	FAD7	UBU95678.1 omega-3 fatty acid desaturase 8 [Ipomoea batatas]	-	-	-	-	-	GO:0016717//oxidoreductase activity, acting on paired donors, with oxidation of a pair of donors resulting in the reduction of molecular oxygen to two molecules of water	GO:0006629//lipid metabolic process	--
Iba_chr02bCG2330	-2.71095	1.70749e-09	down	-2.1617	1.88718e-07	down	-2.58762	3.53738e-10	down	0.549255	0.864261	not_significant	0.123337	0.995483	not_significant	-0.425918	0.995769	not_significant	CYP82A3	XP_031110174.1 cytochrome P450 CYP82D47-like [Ipomoea triloba]	-	-	-	-	GO:0005575//cellular_component;GO:0016020//membrane;GO:0016021//integral component of membrane;GO:0031224//intrinsic component of membrane	GO:0003674//molecular_function;GO:0003824//catalytic activity;GO:0004497//monooxygenase activity;GO:0005488//binding;GO:0005506//iron ion binding;GO:0016491//oxidoreductase activity;GO:0016705//oxidoreductase activity, acting on paired donors, with incorporation or reduction of molecular oxygen;GO:0016709//oxidoreductase activity, acting on paired donors, with incorporation or reduction of molecu…	GO:0008150//biological_process;GO:0008152//metabolic process;GO:0009058//biosynthetic process;GO:0009987//cellular process;GO:0010035//response to inorganic substance;GO:0010038//response to metal ion;GO:0010039//response to iron ion;GO:0019748//secondary metabolic process;GO:0042221//response to chemical;GO:0044550//secondary metabolite biosynthetic process;GO:0050896//response to stimulus;GO:00…	--
Iba_chr02bCG23620	-3.32378	0.00034774	down	-2.80314	0.000682917	down	-2.43894	0.00168217	down	0.520638	0.978528	not_significant	0.884843	0.995483	not_significant	0.364204	0.995769	not_significant	--	XP_031109797.1 uncharacterized protein LOC116013966 [Ipomoea triloba]	-	-	-	-	-	-	-	--
Iba_chr02bCG23650	0.672981	0.250731	not_significant	1.09733	9.43849e-05	up	1.24504	8.64182e-05	up	0.424347	0.0236037	not_significant	0.572057	0.114961	not_significant	0.147711	0.995769	not_significant	AZG1	XP_031109921.1 adenine/guanine permease AZG1-like [Ipomoea triloba]	-	-	-	-	GO:0005575//cellular_component;GO:0016020//membrane;GO:0016021//integral component of membrane;GO:0031224//intrinsic component of membrane	GO:0003674//molecular_function;GO:0005215//transporter activity;GO:0005345//purine nucleobase transmembrane transporter activity;GO:0015205//nucleobase transmembrane transporter activity;GO:0022857//transmembrane transporter activity	GO:0006810//transport;GO:0006863//purine nucleobase transport;GO:0008150//biological_process;GO:0015851//nucleobase transport;GO:0015853//adenine transport;GO:0015854//guanine transport;GO:0051179//localization;GO:0051234//establishment of localization;GO:0055085//transmembrane transport;GO:0071702//organic substance transport;GO:0071705//nitrogen compound transport;GO:0072530//purine-containing …	--
Iba_chr02bCG23810	2.63692	2.86835e-18	up	1.52106	0.00012883	up	1.2135	0.0278342	up	-1.11586	1.27083e-07	down	-1.42342	6.2839e-10	down	-0.307566	0.602367	not_significant	WRKY70	XP_031107874.1 WRKY DNA-binding transcription factor 70-like [Ipomoea triloba]	-	-	-	-	GO:0005575//cellular_component;GO:0005576//extracellular region;GO:0005622//intracellular anatomical structure;GO:0005634//nucleus;GO:0043226//organelle;GO:0043227//membrane-bounded organelle;GO:0043229//intracellular organelle;GO:0043231//intracellular membrane-bounded organelle	GO:0003674//molecular_function;GO:0003676//nucleic acid binding;GO:0003677//DNA binding;GO:0003700//DNA-binding transcription factor activity;GO:0005133//interferon-gamma receptor binding;GO:0005488//binding;GO:0043565//sequence-specific DNA binding;GO:0097159//organic cyclic compound binding;GO:0140110//transcription regulator activity;GO:1901363//heterocyclic compound binding	GO:0001101//response to acid chemical;GO:0002218//activation of innate immune response;GO:0002252//immune effector process;GO:0002253//activation of immune response;GO:0002376//immune system process;GO:0002682//regulation of immune system process;GO:0002684//positive regulation of immune system process;GO:0006139//nucleobase-containing compound metabolic process;GO:0006351//transcription, DNA-tem…	WRKY
Iba_chr02bCG23860	1.74671	4.24169e-07	up	0.357115	0.886566	not_significant	1.35824	0.00210892	up	-1.3896	3.41823e-08	down	-0.38847	0.525803	not_significant	1.00113	0.0276395	up	ATPK2	XP_031108100.1 serine/threonine-protein kinase AtPK2/AtPK19-like isoform X2 [Ipomoea triloba]	-	-	-	-	GO:0005575//cellular_component;GO:0005622//intracellular anatomical structure;GO:0005634//nucleus;GO:0005737//cytoplasm;GO:0043226//organelle;GO:0043227//membrane-bounded organelle;GO:0043229//intracellular organelle;GO:0043231//intracellular membrane-bounded organelle	GO:0000166//nucleotide binding;GO:0003674//molecular_function;GO:0003824//catalytic activity;GO:0004672//protein kinase activity;GO:0004674//protein serine/threonine kinase activity;GO:0005488//binding;GO:0005524//ATP binding;GO:0016301//kinase activity;GO:0016709//oxidoreductase activity, acting on paired donors, with incorporation or reduction of molecular oxygen, NAD(P)H as one donor, and inco…	GO:0006417//regulation of translation;GO:0006464//cellular protein modification process;GO:0006468//protein phosphorylation;GO:0006744//ubiquinone biosynthetic process;GO:0006793//phosphorus metabolic process;GO:0006796//phosphate-containing compound metabolic process;GO:0006807//nitrogen compound metabolic process;GO:0006950//response to stress;GO:0006970//response to osmotic stress;GO:0007154//…	--
Iba_chr02bCG23890	0.825679	3.15246e-05	not_significant	0.961815	1.45779e-09	not_significant	1.08918	4.62102e-10	up	0.136136	0.135774	not_significant	0.263501	0.32103	not_significant	0.127365	0.996691	not_significant	GLX2-2	XP_031108073.1 hydroxyacylglutathione hydrolase cytoplasmic-like [Ipomoea triloba]	Metabolism;Metabolism	Global and overview maps;Carbohydrate metabolism	ko01100//Metabolic pathways;ko00620//Pyruvate metabolism	K01069;K01069	GO:0005575//cellular_component;GO:0005622//intracellular anatomical structure;GO:0005737//cytoplasm;GO:0005739//mitochondrion;GO:0005759//mitochondrial matrix;GO:0005829//cytosol;GO:0031974//membrane-enclosed lumen;GO:0043226//organelle;GO:0043227//membrane-bounded organelle;GO:0043229//intracellular organelle;GO:0043231//intracellular membrane-bounded organelle;GO:0043233//organelle lumen;GO:007…	GO:0003674//molecular_function;GO:0003824//catalytic activity;GO:0004416//hydroxyacylglutathione hydrolase activity;GO:0005215//transporter activity;GO:0005488//binding;GO:0016787//hydrolase activity;GO:0016788//hydrolase activity, acting on ester bonds;GO:0016790//thiolester hydrolase activity;GO:0043167//ion binding;GO:0043169//cation binding;GO:0046872//metal ion binding	GO:0006081//cellular aldehyde metabolic process;GO:0006082//organic acid metabolic process;GO:0006089//lactate metabolic process;GO:0006090//pyruvate metabolic process;GO:0006518//peptide metabolic process;GO:0006575//cellular modified amino acid metabolic process;GO:0006749//glutathione metabolic process;GO:0006750//glutathione biosynthetic process;GO:0006790//sulfur compound metabolic process;G…	--
Iba_chr02bCG23910	0.862641	4.1433e-07	not_significant	0.700983	2.68536e-05	not_significant	1.01831	1.63932e-11	up	-0.161658	0.928264	not_significant	0.15567	0.936125	not_significant	0.317328	0.439505	not_significant	v1g238856	XP_031108267.1 quinone oxidoreductase-like protein 2 homolog [Ipomoea triloba]	-	-	-	-	-	GO:0003674//molecular_function;GO:0003824//catalytic activity;GO:0004024//alcohol dehydrogenase activity, zinc-dependent;GO:0008270//zinc ion binding;GO:0008743//L-threonine 3-dehydrogenase activity;GO:0016491//oxidoreductase activity;GO:0016655//oxidoreductase activity, acting on NAD(P)H, quinone or similar compound as acceptor;GO:0050607//mycothiol-dependent formaldehyde dehydrogenase activity;…	GO:0006113//fermentation;GO:0006567//threonine catabolic process;GO:0008150//biological_process;GO:0008152//metabolic process;GO:0009404//toxin metabolic process;GO:0010127//mycothiol-dependent detoxification;GO:0019439//aromatic compound catabolic process	--
Iba_chr02bCG2410	0.550524	0.595537	not_significant	-2.6482	6.30999e-09	down	-2.41401	1.37849e-10	down	-3.19873	1.95593e-15	down	-2.96453	2.62796e-13	down	0.234196	0.995769	not_significant	Bp10	XP_031110138.1 L-ascorbate oxidase homolog [Ipomoea triloba]	-	-	-	-	-	GO:0005375//copper ion transmembrane transporter activity;GO:0005507//copper ion binding;GO:0016491//oxidoreductase activity	GO:0006825//copper ion transport	--
Iba_chr02bCG24100	1.09687	0.0828587	not_significant	-0.189152	0.773428	not_significant	1.27726	0.0190822	up	-1.28602	0.00112889	down	0.180395	0.995483	not_significant	1.46641	0.00110481	up	SOT7	XP_031110262.1 cytosolic sulfotransferase 7-like [Ipomoea triloba]	-	-	-	-	-	GO:0008146//sulfotransferase activity	GO:0006744//ubiquinone biosynthetic process	--
Iba_chr02bCG24130	-1.07214	0.00034674	down	-0.866237	0.00610171	not_significant	-0.174737	0.242976	not_significant	0.205898	0.947337	not_significant	0.897399	0.162798	not_significant	0.6915	0.575481	not_significant	TMKL1	XP_031110185.1 putative kinase-like protein TMKL1 [Ipomoea triloba]	-	-	-	-	GO:0005575//cellular_component;GO:0005886//plasma membrane;GO:0005911//cell-cell junction;GO:0009506//plasmodesma;GO:0016020//membrane;GO:0016021//integral component of membrane;GO:0030054//cell junction;GO:0031224//intrinsic component of membrane;GO:0055044//symplast;GO:0071944//cell periphery	GO:0000166//nucleotide binding;GO:0003674//molecular_function;GO:0003824//catalytic activity;GO:0004672//protein kinase activity;GO:0005488//binding;GO:0005524//ATP binding;GO:0016301//kinase activity;GO:0016740//transferase activity;GO:0016772//transferase activity, transferring phosphorus-containing groups;GO:0016773//phosphotransferase activity, alcohol group as acceptor;GO:0017076//purine nuc…	GO:0006464//cellular protein modification process;GO:0006468//protein phosphorylation;GO:0006793//phosphorus metabolic process;GO:0006796//phosphate-containing compound metabolic process;GO:0006807//nitrogen compound metabolic process;GO:0008150//biological_process;GO:0008152//metabolic process;GO:0009987//cellular process;GO:0016310//phosphorylation;GO:0019538//protein metabolic process;GO:00362…	--
Iba_chr02bCG24180	2.06312	9.08469e-27	up	1.52217	2.13304e-13	up	1.48582	1.16741e-09	up	-0.540943	0.000510634	not_significant	-0.577299	0.000202151	not_significant	-0.0363563	0.960695	not_significant	ERF5	XP_031107206.1 ethylene-responsive transcription factor 5-like [Ipomoea triloba]	-	-	-	-	-	GO:0003700//DNA-binding transcription factor activity	GO:0006355//regulation of transcription, DNA-templated	ERF
Iba_chr02bCG24190	1.42037	5.84614e-06	up	0.939366	0.0106549	not_significant	1.2039	0.00109009	up	-0.481002	0.142386	not_significant	-0.216467	0.919978	not_significant	0.264535	0.995769	not_significant	ERF2	XP_031107093.1 ethylene-responsive transcription factor 2-like [Ipomoea triloba]	-	-	-	-	GO:0005575//cellular_component;GO:0005622//intracellular anatomical structure;GO:0005634//nucleus;GO:0043226//organelle;GO:0043227//membrane-bounded organelle;GO:0043229//intracellular organelle;GO:0043231//intracellular membrane-bounded organelle	GO:0003674//molecular_function;GO:0003676//nucleic acid binding;GO:0003677//DNA binding;GO:0003700//DNA-binding transcription factor activity;GO:0005488//binding;GO:0097159//organic cyclic compound binding;GO:0140110//transcription regulator activity;GO:1901363//heterocyclic compound binding	GO:0000003//reproduction;GO:0000160//phosphorelay signal transduction system;GO:0003006//developmental process involved in reproduction;GO:0006139//nucleobase-containing compound metabolic process;GO:0006351//transcription, DNA-templated;GO:0006355//regulation of transcription, DNA-templated;GO:0006725//cellular aromatic compound metabolic process;GO:0006807//nitrogen compound metabolic process;G…	ERF
Iba_chr02bCG24240	0.467271	0.686216	not_significant	0.829518	0.0103925	not_significant	1.02298	0.00324063	up	0.362247	0.044638	not_significant	0.555708	0.0719289	not_significant	0.193461	0.995769	not_significant	--	XP_031109979.1 uncharacterized protein LOC116014118 isoform X1 [Ipomoea triloba]	-	-	-	-	-	-	-	--
Iba_chr02bCG24350	-1.37526	9.03312e-18	down	-2.21999	1.72307e-28	down	-0.99936	1.55768e-13	not_significant	-0.844723	0.0156126	not_significant	0.375904	0.775716	not_significant	1.22063	0.000472234	up	At3g47420	XP_019192355.1 PREDICTED: putative glycerol-3-phosphate transporter 1 [Ipomoea nil]	-	-	-	-	GO:0005887//integral component of plasma membrane;GO:0016020//membrane;GO:0016021//integral component of membrane	GO:0015169//glycerol-3-phosphate transmembrane transporter activity;GO:0015514//nitrite efflux transmembrane transporter activity;GO:0022857//transmembrane transporter activity;GO:0042910//xenobiotic transmembrane transporter activity	GO:0015707//nitrite transport;GO:0015794//glycerol-3-phosphate transmembrane transport;GO:0042908//xenobiotic transport;GO:0055085//transmembrane transport	--
Iba_chr02bCG24390	-1.1173	4.47941e-08	down	-1.25274	7.23099e-09	down	-1.02947	1.43003e-08	down	-0.135437	0.978549	not_significant	0.0878325	0.995483	not_significant	0.22327	0.995769	not_significant	BAG7	XP_031110047.1 BAG family molecular chaperone regulator 7-like [Ipomoea triloba]	-	-	-	-	GO:0005575//cellular_component;GO:0005622//intracellular anatomical structure;GO:0005737//cytoplasm;GO:0005783//endoplasmic reticulum;GO:0005886//plasma membrane;GO:0005911//cell-cell junction;GO:0009506//plasmodesma;GO:0012505//endomembrane system;GO:0016020//membrane;GO:0030054//cell junction;GO:0043226//organelle;GO:0043227//membrane-bounded organelle;GO:0043229//intracellular organelle;GO:004…	GO:0003674//molecular_function;GO:0005488//binding;GO:0005515//protein binding;GO:0005516//calmodulin binding;GO:0051087//chaperone binding	GO:0006457//protein folding;GO:0006950//response to stress;GO:0006986//response to unfolded protein;GO:0008150//biological_process;GO:0009266//response to temperature stimulus;GO:0009408//response to heat;GO:0009409//response to cold;GO:0009605//response to external stimulus;GO:0009607//response to biotic stimulus;GO:0009628//response to abiotic stimulus;GO:0009987//cellular process;GO:0010033//r…	--
Iba_chr02bCG24400	-3.54593	0.0443132	down	-1.90676	0.258767	not_significant	-3.70827	0.0272662	down	1.63917	0.966772	not_significant	-0.162344	0.995483	not_significant	-1.80151	0.995769	not_significant	--	-	-	-	-	-	-	-	-	--
Iba_chr02bCG24410	-2.02884	1.50572e-168	down	-1.7962	8.27991e-134	down	-1.88014	4.58424e-163	down	0.232643	0.0142432	not_significant	0.148701	0.995483	not_significant	-0.0839413	0.457628	not_significant	TPPA	XP_031107333.1 trehalose-phosphate phosphatase A-like isoform X1 [Ipomoea triloba]	Metabolism;Metabolism;Metabolism	Global and overview maps;Global and overview maps;Carbohydrate metabolism	ko01100//Metabolic pathways;ko01110//Biosynthesis of secondary metabolites;ko00500//Starch and sucrose metabolism	K01087;K01087;K01087	-	GO:0003824//catalytic activity;GO:0004805//trehalose-phosphatase activity;GO:0008967//phosphoglycolate phosphatase activity;GO:0016787//hydrolase activity	GO:0005992//trehalose biosynthetic process;GO:0008152//metabolic process	--
Iba_chr02bCG24420	1.63052	7.85769e-29	up	1.79368	4.11073e-43	up	0.986639	4.41896e-06	not_significant	0.163151	0.0168229	not_significant	-0.643886	3.49079e-09	not_significant	-0.807036	8.46406e-19	not_significant	TIV1	XP_031108133.1 acid beta-fructofuranosidase-like [Ipomoea triloba]	Metabolism;Metabolism;Metabolism;Metabolism	Global and overview maps;Global and overview maps;Carbohydrate metabolism;Carbohydrate metabolism	ko01100//Metabolic pathways;ko01110//Biosynthesis of secondary metabolites;ko00500//Starch and sucrose metabolism;ko00052//Galactose metabolism	K01193;K01193;K01193;K01193	GO:0000322//storage vacuole;GO:0000323//lytic vacuole;GO:0000324//fungal-type vacuole;GO:0005575//cellular_component;GO:0005576//extracellular region;GO:0005622//intracellular anatomical structure;GO:0005737//cytoplasm;GO:0005773//vacuole;GO:0005775//vacuolar lumen;GO:0016020//membrane;GO:0016021//integral component of membrane;GO:0031224//intrinsic component of membrane;GO:0031974//membrane-encl…	GO:0003674//molecular_function;GO:0003824//catalytic activity;GO:0004553//hydrolase activity, hydrolyzing O-glycosyl compounds;GO:0004564//beta-fructofuranosidase activity;GO:0004575//sucrose alpha-glucosidase activity;GO:0015926//glucosidase activity;GO:0016787//hydrolase activity;GO:0016798//hydrolase activity, acting on glycosyl bonds;GO:0090599//alpha-glucosidase activity	GO:0005975//carbohydrate metabolic process;GO:0005984//disaccharide metabolic process;GO:0005985//sucrose metabolic process;GO:0005987//sucrose catabolic process;GO:0008150//biological_process;GO:0008152//metabolic process;GO:0009056//catabolic process;GO:0009311//oligosaccharide metabolic process;GO:0009313//oligosaccharide catabolic process;GO:0009987//cellular process;GO:0016052//carbohydrate …	--
Iba_chr02bCG24500	-3.40727	1.67094e-26	down	-3.23451	1.38777e-25	down	-2.6363	8.18978e-25	down	0.172755	0.978528	not_significant	0.77097	0.939471	not_significant	0.598216	0.995769	not_significant	PMEI11	XP_031107487.1 21 kDa protein-like [Ipomoea triloba]	-	-	-	-	-	GO:0004857//enzyme inhibitor activity;GO:0043565//sequence-specific DNA binding	GO:0006355//regulation of transcription, DNA-templated	--
Iba_chr02bCG24520	-0.978335	0.00151062	not_significant	-1.08578	0.0022741	down	-1.28701	4.65857e-05	down	-0.10745	0.99787	not_significant	-0.308674	0.995483	not_significant	-0.201224	0.995769	not_significant	IRE	XP_031108763.1 probable serine/threonine protein kinase IRE [Ipomoea triloba]	-	-	-	-	GO:0005575//cellular_component;GO:0005622//intracellular anatomical structure	GO:0000166//nucleotide binding;GO:0003674//molecular_function;GO:0003824//catalytic activity;GO:0004672//protein kinase activity;GO:0004674//protein serine/threonine kinase activity;GO:0005488//binding;GO:0005524//ATP binding;GO:0016301//kinase activity;GO:0016709//oxidoreductase activity, acting on paired donors, with incorporation or reduction of molecular oxygen, NAD(P)H as one donor, and inco…	GO:0000902//cell morphogenesis;GO:0006464//cellular protein modification process;GO:0006468//protein phosphorylation;GO:0006744//ubiquinone biosynthetic process;GO:0006793//phosphorus metabolic process;GO:0006796//phosphate-containing compound metabolic process;GO:0006807//nitrogen compound metabolic process;GO:0007154//cell communication;GO:0007165//signal transduction;GO:0008150//biological_pro…	--
Iba_chr02bCG24530	-1.17914	1.70446e-34	down	-1.14345	5.31643e-30	down	-1.09964	7.96818e-37	down	0.0356914	0.877293	not_significant	0.0795025	0.995483	not_significant	0.0438111	0.995769	not_significant	carC	XP_031108765.1 uncharacterized protein LOC116013250 [Ipomoea triloba]	-	-	-	-	GO:0005575//cellular_component;GO:0005622//intracellular anatomical structure;GO:0005669//transcription factor TFIID complex;GO:0005737//cytoplasm;GO:0005739//mitochondrion;GO:0009507//chloroplast;GO:0009536//plastid;GO:0043226//organelle;GO:0043227//membrane-bounded organelle;GO:0043229//intracellular organelle;GO:0043231//intracellular membrane-bounded organelle	GO:0000166//nucleotide binding;GO:0003674//molecular_function;GO:0003676//nucleic acid binding;GO:0003677//DNA binding;GO:0003824//catalytic activity;GO:0003913//DNA photolyase activity;GO:0005488//binding;GO:0005524//ATP binding;GO:0009881//photoreceptor activity;GO:0016829//lyase activity;GO:0016830//carbon-carbon lyase activity;GO:0017076//purine nucleotide binding;GO:0030554//adenyl nucleotid…	GO:0006139//nucleobase-containing compound metabolic process;GO:0006259//DNA metabolic process;GO:0006281//DNA repair;GO:0006352//DNA-templated transcription, initiation;GO:0006464//cellular protein modification process;GO:0006725//cellular aromatic compound metabolic process;GO:0006807//nitrogen compound metabolic process;GO:0006950//response to stress;GO:0006974//cellular response to DNA damage…	--
Iba_chr02bCG24780	-3.48343	2.0738e-169	down	-2.71028	9.84691e-138	down	-3.01259	2.29937e-161	down	0.773152	2.35837e-05	not_significant	0.470844	0.524017	not_significant	-0.302307	0.273197	not_significant	GA20OX1	XP_031107792.1 gibberellin 20 oxidase 1-like [Ipomoea triloba]	Metabolism;Metabolism;Metabolism	Global and overview maps;Global and overview maps;Metabolism of terpenoids and polyketides	ko01100//Metabolic pathways;ko01110//Biosynthesis of secondary metabolites;ko00904//Diterpenoid biosynthesis	K05282;K05282;K05282	-	GO:0016491//oxidoreductase activity	-	--
Iba_chr02bCG24790	-3.34374	0	down	-2.89635	0	down	-3.43906	0	down	0.447387	0.000331036	not_significant	-0.0953238	0.995483	not_significant	-0.542711	0.000125329	not_significant	GA20OX2	XP_031107792.1 gibberellin 20 oxidase 1-like [Ipomoea triloba]	Metabolism;Metabolism;Metabolism	Global and overview maps;Global and overview maps;Metabolism of terpenoids and polyketides	ko01100//Metabolic pathways;ko01110//Biosynthesis of secondary metabolites;ko00904//Diterpenoid biosynthesis	K05282;K05282;K05282	-	GO:0016491//oxidoreductase activity	-	--
Iba_chr02bCG24800	-4.76567	3.84985e-06	down	-3.78464	2.3845e-17	down	-3.95898	0.000265161	down	0.98103	0.842679	not_significant	0.806692	0.995483	not_significant	-0.174338	0.995769	not_significant	GA20OX1	XP_031107792.1 gibberellin 20 oxidase 1-like [Ipomoea triloba]	Metabolism;Metabolism;Metabolism	Global and overview maps;Global and overview maps;Metabolism of terpenoids and polyketides	ko01100//Metabolic pathways;ko01110//Biosynthesis of secondary metabolites;ko00904//Diterpenoid biosynthesis	K05282;K05282;K05282	-	GO:0016491//oxidoreductase activity	-	--
Iba_chr02bCG24830	3.31627	0.0288163	up	1.66082	0.9232	not_significant	3.25632	0.0239643	up	-1.65545	0.978528	not_significant	-0.0599502	0.995483	not_significant	1.5955	0.995769	not_significant	AGL42	AWM99599.1 MBP7 [Ipomoea batatas]	-	-	-	-	GO:0005634//nucleus	GO:0003677//DNA binding;GO:0003700//DNA-binding transcription factor activity;GO:0046983//protein dimerization activity	GO:0006355//regulation of transcription, DNA-templated	MIKC
Iba_chr02bCG24910	0.302702	0.973006	not_significant	-1.82182	3.00977e-05	down	-5.98173	1.12954e-10	down	-2.12452	1.59496e-06	down	-6.28443	9.16844e-10	down	-4.15991	0.00268294	down	DREB1D	XP_031108841.1 dehydration-responsive element-binding protein 1D-like [Ipomoea triloba]	-	-	-	-	-	GO:0003700//DNA-binding transcription factor activity;GO:0003723//RNA binding;GO:0003743//translation initiation factor activity;GO:0009015//N-succinylarginine dihydrolase activity	GO:0006355//regulation of transcription, DNA-templated;GO:0006413//translational initiation;GO:0006525//arginine metabolic process;GO:0006527//arginine catabolic process	ERF
Iba_chr02bCG24920	-0.404382	0.43847	not_significant	-3.40262	6.78371e-06	down	-5.46753	3.01411e-06	down	-2.99824	0.000460454	down	-5.06315	0.000532185	down	-2.06491	0.93073	not_significant	ERF025	XP_031107843.1 ethylene-responsive transcription factor ERF027-like [Ipomoea triloba]	-	-	-	-	-	GO:0003700//DNA-binding transcription factor activity	GO:0006355//regulation of transcription, DNA-templated	ERF
Iba_chr02bCG24970	-1.26606	3.96896e-05	down	-0.944978	0.00624634	not_significant	-1.90578	9.20481e-13	down	0.32108	0.978528	not_significant	-0.639719	0.649902	not_significant	-0.960799	0.0747879	not_significant	BAG1	XP_031109661.1 BAG family molecular chaperone regulator 2-like [Ipomoea triloba]	-	-	-	-	-	GO:0005515//protein binding;GO:0051087//chaperone binding	-	--
Iba_chr02bCG25040	-4.58945	1.18802e-20	down	-7.09823	3.38836e-11	down	-6.78703	1.38826e-14	down	-2.50877	0.544614	not_significant	-2.19757	0.838786	not_significant	0.311202	0.995769	not_significant	At2g45750	XP_031108312.1 probable methyltransferase PMT16 [Ipomoea triloba]	-	-	-	-	-	GO:0008168//methyltransferase activity	-	--
Iba_chr02bCG25070	-1.27972	2.73983e-05	down	-2.19528	2.10628e-16	down	-1.42722	1.11919e-08	down	-0.915563	0.22448	not_significant	-0.1475	0.995483	not_significant	0.768063	0.679451	not_significant	XBAT33	XP_031107049.1 E3 ubiquitin-protein ligase XBAT33-like [Ipomoea triloba]	-	-	-	-	-	GO:0003674//molecular_function;GO:0003824//catalytic activity;GO:0004842//ubiquitin-protein transferase activity;GO:0005488//binding;GO:0005515//protein binding;GO:0016740//transferase activity;GO:0019787//ubiquitin-like protein transferase activity;GO:0043167//ion binding;GO:0043169//cation binding;GO:0046872//metal ion binding;GO:0140096//catalytic activity, acting on a protein	GO:0006464//cellular protein modification process;GO:0006807//nitrogen compound metabolic process;GO:0008150//biological_process;GO:0008152//metabolic process;GO:0009987//cellular process;GO:0016567//protein ubiquitination;GO:0019538//protein metabolic process;GO:0032446//protein modification by small protein conjugation;GO:0036211//protein modification process;GO:0043170//macromolecule metabolic…	--
Iba_chr02bCG25100	1.66415	9.72534e-37	up	1.60854	1.87656e-46	up	1.08304	8.00774e-11	up	-0.0556053	0.978528	not_significant	-0.58111	3.48067e-08	not_significant	-0.525505	3.04282e-11	not_significant	--	XP_031108095.1 cingulin [Ipomoea triloba]	-	-	-	-	-	GO:0005524//ATP binding	GO:0007059//chromosome segregation;GO:0030261//chromosome condensation	--
Iba_chr02bCG25150	1.0867	0.61786	not_significant	1.32704	8.35541e-07	up	1.10502	0.00109873	up	0.240342	0.978528	not_significant	0.018319	0.997513	not_significant	-0.222023	0.494181	not_significant	--	XP_031108095.1 cingulin [Ipomoea triloba]	-	-	-	-	-	GO:0005524//ATP binding	GO:0007059//chromosome segregation;GO:0030261//chromosome condensation	--
Iba_chr02bCG25400	-11.4113	0.000108753	down	-2.63655	0.0193654	down	-3.43024	0.0030442	down	8.77479	0.745598	not_significant	7.98109	0.995483	not_significant	-0.793696	0.995769	not_significant	PMEI7	XP_031107485.1 21 kDa protein-like [Ipomoea triloba]	-	-	-	-	-	GO:0004857//enzyme inhibitor activity	-	--
Iba_chr02bCG25410	-3.06686	0.0647769	not_significant	-3.81789	0.0459943	down	-3.19203	0.0497764	down	-0.751021	0.978528	not_significant	-0.125168	0.995483	not_significant	0.625854	0.995769	not_significant	PMEI7	XP_031107485.1 21 kDa protein-like [Ipomoea triloba]	-	-	-	-	-	GO:0004857//enzyme inhibitor activity	-	--
Iba_chr02bCG2560	1.87943	0.0445738	up	1.26268	0.330806	not_significant	2.18335	0.00669103	up	-0.616749	0.691958	not_significant	0.303917	0.995483	not_significant	0.920666	0.503134	not_significant	At3g27390	XP_031107902.1 uncharacterized membrane protein At3g27390-like [Ipomoea triloba]	-	-	-	-	-	-	-	--
Iba_chr02bCG2590	-4.15001	0.0401106	down	-4.32933	0.0406893	down	-2.74614	0.0827615	not_significant	-0.179324	0.999923	not_significant	1.40387	0.995483	not_significant	1.58319	0.995769	not_significant	--	XP_031107396.1 uncharacterized protein LOC116012067 [Ipomoea triloba]	-	-	-	-	-	-	-	--
Iba_chr02bCG2610	1.96806	0.000222058	up	1.72249	0.0013668	up	2.52378	7.78093e-09	up	-0.245571	0.978528	not_significant	0.555721	0.477979	not_significant	0.801292	0.143661	not_significant	HSF24	XP_031107393.1 heat shock factor protein HSF24-like [Ipomoea triloba]	-	-	-	-	GO:0005575//cellular_component;GO:0005622//intracellular anatomical structure;GO:0005634//nucleus;GO:0005737//cytoplasm;GO:0043226//organelle;GO:0043227//membrane-bounded organelle;GO:0043229//intracellular organelle;GO:0043231//intracellular membrane-bounded organelle	GO:0003674//molecular_function;GO:0003676//nucleic acid binding;GO:0003677//DNA binding;GO:0003700//DNA-binding transcription factor activity;GO:0005488//binding;GO:0043565//sequence-specific DNA binding;GO:0097159//organic cyclic compound binding;GO:0140110//transcription regulator activity;GO:1901363//heterocyclic compound binding	GO:0006139//nucleobase-containing compound metabolic process;GO:0006351//transcription, DNA-templated;GO:0006355//regulation of transcription, DNA-templated;GO:0006725//cellular aromatic compound metabolic process;GO:0006807//nitrogen compound metabolic process;GO:0006950//response to stress;GO:0008150//biological_process;GO:0008152//metabolic process;GO:0009058//biosynthetic process;GO:0009059//…	HSF
Iba_chr02bCG2680	2.04074	2.66461e-05	up	1.53153	0.0034166	up	2.19525	7.26777e-07	up	-0.509215	0.497364	not_significant	0.154509	0.995483	not_significant	0.663724	0.447699	not_significant	VQ22	XP_031107077.1 formin-like protein 8 [Ipomoea triloba]	-	-	-	-	-	-	-	--
Iba_chr02bCG2700	-1.6336	8.01097e-14	down	-1.49002	9.54619e-14	down	-2.22643	3.77936e-26	down	0.143587	0.94094	not_significant	-0.592822	0.575581	not_significant	-0.736409	0.060435	not_significant	ANN2	XP_031108815.1 annexin D2-like isoform X1 [Ipomoea triloba]	-	-	-	-	-	GO:0005509//calcium ion binding;GO:0005544//calcium-dependent phospholipid binding	-	--
Iba_chr02bCG2770	-5.07102	9.85036e-20	down	-5.03044	9.96644e-21	down	-3.86573	3.89105e-24	down	0.0405884	0.992515	not_significant	1.20529	0.995483	not_significant	1.1647	0.995769	not_significant	--	XP_031109705.1 uncharacterized protein LOC116013885 isoform X1 [Ipomoea triloba]	-	-	-	-	-	-	-	--
Iba_chr02bCG2880	-1.21141	0.000405739	down	-0.320642	0.352697	not_significant	-0.199349	0.298629	not_significant	0.890769	0.038907	not_significant	1.01206	0.179749	not_significant	0.121293	0.997443	not_significant	DIT2	XP_031107222.1 dicarboxylate transporter 2.1, chloroplastic-like [Ipomoea triloba]	-	-	-	-	GO:0005887//integral component of plasma membrane;GO:0016020//membrane;GO:0016021//integral component of membrane	GO:0008509//anion transmembrane transporter activity;GO:0022857//transmembrane transporter activity	GO:0006820//anion transport;GO:0055085//transmembrane transport	--
Iba_chr02bCG2890	1.14802	0.015132	up	0.868836	0.0905737	not_significant	1.1505	0.0230254	up	-0.27918	0.929093	not_significant	0.00248263	0.995483	not_significant	0.281662	0.995769	not_significant	At4g01020	XP_031108892.1 ATP-dependent RNA helicase DEAH11, chloroplastic-like [Ipomoea triloba]	Genetic Information Processing	Transcription	ko03040//Spliceosome	K12818	GO:0005743//mitochondrial inner membrane	GO:0003676//nucleic acid binding;GO:0003723//RNA binding;GO:0004386//helicase activity;GO:0005524//ATP binding;GO:0046872//metal ion binding	GO:0006139//nucleobase-containing compound metabolic process;GO:0043571//maintenance of CRISPR repeat elements	--
Iba_chr02bCG2970	4.07183	2.14525e-10	up	2.7671	0.00172197	up	3.9263	3.77197e-09	up	-1.30473	0.000432683	down	-0.14553	0.995483	not_significant	1.1592	0.0485102	up	At4g40080	XP_031107592.1 putative clathrin assembly protein At4g40080 [Ipomoea triloba]	-	-	-	-	GO:0005575//cellular_component;GO:0005622//intracellular anatomical structure;GO:0005737//cytoplasm;GO:0005794//Golgi apparatus;GO:0005905//clathrin-coated pit;GO:0012505//endomembrane system;GO:0016020//membrane;GO:0030135//coated vesicle;GO:0030136//clathrin-coated vesicle;GO:0031410//cytoplasmic vesicle;GO:0031982//vesicle;GO:0043226//organelle;GO:0043227//membrane-bounded organelle;GO:0043229…	GO:0003674//molecular_function;GO:0005488//binding;GO:0005543//phospholipid binding;GO:0008289//lipid binding;GO:0043167//ion binding;GO:0043168//anion binding	GO:0006810//transport;GO:0006897//endocytosis;GO:0008150//biological_process;GO:0016192//vesicle-mediated transport;GO:0051179//localization;GO:0051234//establishment of localization;GO:0098657//import into cell	--
Iba_chr02bCG2980	1.30946	0.150536	not_significant	2.04242	6.68237e-05	up	1.64192	0.0208619	up	0.732957	0.053588	not_significant	0.332465	0.995483	not_significant	-0.400492	0.614899	not_significant	DTX27	XP_031107851.1 protein DETOXIFICATION 27-like isoform X1 [Ipomoea triloba]	-	-	-	-	GO:0016020//membrane	GO:0015297//antiporter activity;GO:0042910//xenobiotic transmembrane transporter activity	GO:0006855//xenobiotic transmembrane transport;GO:0055085//transmembrane transport	--
Iba_chr02bCG3020	2.33318	9.8245e-13	up	1.22585	0.00815018	up	1.98577	6.73817e-08	up	-1.10733	1.37798e-06	down	-0.347407	0.525364	not_significant	0.75992	0.094848	not_significant	--	-	-	-	-	-	-	-	-	--
Iba_chr02bCG3030	3.55689	2.23478e-33	up	2.43522	2.49451e-11	up	3.0876	5.16228e-21	up	-1.12167	1.03444e-10	down	-0.469291	0.0382603	not_significant	0.652377	0.0839505	not_significant	dfr1	XP_031107586.1 esterase AGAP003155-like [Ipomoea triloba]	-	-	-	-	-	-	-	--
Iba_chr02bCG3090	1.52892	1.635e-21	up	0.956399	1.0477e-07	not_significant	0.824069	0.00219792	not_significant	-0.57252	3.15861e-06	not_significant	-0.70485	1.01618e-08	not_significant	-0.13233	0.326565	not_significant	PUMP5	XP_031109433.1 mitochondrial uncoupling protein 5 [Ipomoea triloba]	-	-	-	-	-	-	-	--
Iba_chr02bCG3100	-1.08097	7.86867e-51	down	-0.747953	1.00159e-27	not_significant	-1.32225	1.96236e-72	down	0.333016	7.59233e-06	not_significant	-0.241286	0.177663	not_significant	-0.574302	7.74461e-11	not_significant	MLO1	XP_031123017.1 MLO-like protein 1 [Ipomoea triloba]	-	-	-	-	GO:0016021//integral component of membrane	-	GO:0006952//defense response	--
Iba_chr02bCG3130	1.09424	0.275247	not_significant	1.16934	0.169985	not_significant	1.5923	0.0227852	up	0.0750972	0.978528	not_significant	0.498054	0.971261	not_significant	0.422957	0.995769	not_significant	--	XP_031122910.1 uncharacterized protein LOC116025716 [Ipomoea triloba]	-	-	-	-	-	-	-	--
Iba_chr02bCG3190	-0.0588575	0.935124	not_significant	2.08032	0.0187149	up	-0.884211	0.632486	not_significant	2.13918	0.00037429	up	-0.825353	0.995483	not_significant	-2.96453	0.000423438	down	RNS2	XP_031122872.1 ribonuclease 2-like [Ipomoea triloba]	-	-	-	-	GO:0005575//cellular_component;GO:0005622//intracellular anatomical structure;GO:0005737//cytoplasm;GO:0005773//vacuole;GO:0005783//endoplasmic reticulum;GO:0010168//ER body;GO:0012505//endomembrane system;GO:0043226//organelle;GO:0043227//membrane-bounded organelle;GO:0043229//intracellular organelle;GO:0043231//intracellular membrane-bounded organelle	GO:0003674//molecular_function;GO:0003676//nucleic acid binding;GO:0003723//RNA binding;GO:0003824//catalytic activity;GO:0004518//nuclease activity;GO:0004519//endonuclease activity;GO:0004521//endoribonuclease activity;GO:0004540//ribonuclease activity;GO:0005488//binding;GO:0016787//hydrolase activity;GO:0016788//hydrolase activity, acting on ester bonds;GO:0016892//endoribonuclease activity, …	GO:0006139//nucleobase-containing compound metabolic process;GO:0006401//RNA catabolic process;GO:0006725//cellular aromatic compound metabolic process;GO:0006807//nitrogen compound metabolic process;GO:0008150//biological_process;GO:0008152//metabolic process;GO:0009056//catabolic process;GO:0009057//macromolecule catabolic process;GO:0009892//negative regulation of metabolic process;GO:0009894/…	--
Iba_chr02bCG3230	-1.276	0.0108011	down	-0.900581	0.105495	not_significant	-1.51682	0.00254398	down	0.375421	0.925582	not_significant	-0.240816	0.995483	not_significant	-0.616237	0.955381	not_significant	FH1	XP_031122832.1 formin-like protein 1 [Ipomoea triloba]	-	-	-	-	-	-	-	--
Iba_chr02bCG3250	1.02544	0.00110764	up	0.583418	0.170992	not_significant	0.80214	0.0584507	not_significant	-0.442026	0.153454	not_significant	-0.223305	0.827192	not_significant	0.218721	0.995769	not_significant	At5g48380	XP_031122870.1 probably inactive leucine-rich repeat receptor-like protein kinase At5g48380 [Ipomoea triloba]	-	-	-	-	GO:0016021//integral component of membrane	GO:0004672//protein kinase activity;GO:0005515//protein binding;GO:0005524//ATP binding;GO:0008324//cation transmembrane transporter activity	GO:0006468//protein phosphorylation;GO:0006812//cation transport;GO:0055085//transmembrane transport	--
Iba_chr02bCG3280	-2.0061	0	down	-1.72724	0	down	-2.12897	0	down	0.278869	1.56448e-13	not_significant	-0.122861	0.108561	not_significant	-0.40173	1.49694e-20	not_significant	PSAL	XP_031123356.1 photosystem I reaction center subunit XI, chloroplastic [Ipomoea triloba]	Metabolism;Metabolism	Global and overview maps;Energy metabolism	ko01100//Metabolic pathways;ko00195//Photosynthesis	K02699;K02699	GO:0009522//photosystem I;GO:0009538//photosystem I reaction center	-	GO:0015979//photosynthesis	--
Iba_chr02bCG3450	-2.19833	2.03969e-06	down	-1.28798	0.00223448	down	-1.89099	2.33033e-06	down	0.910349	0.285075	not_significant	0.307343	0.995483	not_significant	-0.603006	0.796946	not_significant	RBK1	XP_031107513.1 receptor-like cytosolic serine/threonine-protein kinase RBK1 [Ipomoea triloba]	-	-	-	-	-	GO:0004672//protein kinase activity;GO:0005524//ATP binding	GO:0006468//protein phosphorylation	--
Iba_chr02bCG3580	3.20654	2.10593e-46	up	2.69041	1.96719e-29	up	2.80992	1.45302e-29	up	-0.516131	0.00173534	not_significant	-0.396629	0.0283561	not_significant	0.119502	0.995769	not_significant	10HGO	XP_031109779.1 8-hydroxygeraniol dehydrogenase-like [Ipomoea triloba]	Metabolism;Metabolism;Metabolism	Global and overview maps;Global and overview maps;Metabolism of terpenoids and polyketides	ko01100//Metabolic pathways;ko01110//Biosynthesis of secondary metabolites;ko00902//Monoterpenoid biosynthesis	K23232;K23232;K23232	GO:0009320//phosphoribosylaminoimidazole carboxylase complex	GO:0004024//alcohol dehydrogenase activity, zinc-dependent;GO:0004617//phosphoglycerate dehydrogenase activity;GO:0004638//phosphoribosylaminoimidazole carboxylase activity;GO:0008270//zinc ion binding;GO:0008678//2-deoxy-D-gluconate 3-dehydrogenase activity;GO:0008743//L-threonine 3-dehydrogenase activity;GO:0016491//oxidoreductase activity;GO:0016655//oxidoreductase activity, acting on NAD(P)H,…	GO:0000272//polysaccharide catabolic process;GO:0006113//fermentation;GO:0006564//L-serine biosynthetic process;GO:0006567//threonine catabolic process;GO:0006631//fatty acid metabolic process;GO:0008152//metabolic process;GO:0009152//purine ribonucleotide biosynthetic process;GO:0009404//toxin metabolic process;GO:0010127//mycothiol-dependent detoxification;GO:0019439//aromatic compound cataboli…	--
Iba_chr02bCG3590	3.4056	2.09881e-42	up	3.12089	5.13318e-35	up	2.99946	3.3434e-28	up	-0.28471	0.436506	not_significant	-0.406142	0.0306988	not_significant	-0.121432	0.592914	not_significant	10HGO	ADK63098.1 cinnamyl alcohol dehydrogenase [Ipomoea batatas]	Metabolism;Metabolism;Metabolism	Global and overview maps;Global and overview maps;Metabolism of terpenoids and polyketides	ko01100//Metabolic pathways;ko01110//Biosynthesis of secondary metabolites;ko00902//Monoterpenoid biosynthesis	K23232;K23232;K23232	GO:0005737//cytoplasm;GO:0009320//phosphoribosylaminoimidazole carboxylase complex	GO:0004024//alcohol dehydrogenase activity, zinc-dependent;GO:0004617//phosphoglycerate dehydrogenase activity;GO:0004638//phosphoribosylaminoimidazole carboxylase activity;GO:0008270//zinc ion binding;GO:0008743//L-threonine 3-dehydrogenase activity;GO:0008883//glutamyl-tRNA reductase activity;GO:0016491//oxidoreductase activity;GO:0016655//oxidoreductase activity, acting on NAD(P)H, quinone or …	GO:0006113//fermentation;GO:0006564//L-serine biosynthetic process;GO:0006567//threonine catabolic process;GO:0006631//fatty acid metabolic process;GO:0006779//porphyrin-containing compound biosynthetic process;GO:0008152//metabolic process;GO:0009152//purine ribonucleotide biosynthetic process;GO:0009404//toxin metabolic process;GO:0010127//mycothiol-dependent detoxification;GO:0019439//aromatic…	--
Iba_chr02bCG3600	1.42828	2.13619e-47	up	1.02563	4.08096e-23	up	1.33021	2.81488e-36	up	-0.402655	2.33381e-07	not_significant	-0.0980742	0.364751	not_significant	0.304581	0.108323	not_significant	10HGO	XP_031108335.1 8-hydroxygeraniol dehydrogenase-like [Ipomoea triloba]	Metabolism;Metabolism;Metabolism	Global and overview maps;Global and overview maps;Metabolism of terpenoids and polyketides	ko01100//Metabolic pathways;ko01110//Biosynthesis of secondary metabolites;ko00902//Monoterpenoid biosynthesis	K23232;K23232;K23232	GO:0005737//cytoplasm;GO:0009320//phosphoribosylaminoimidazole carboxylase complex	GO:0004024//alcohol dehydrogenase activity, zinc-dependent;GO:0004617//phosphoglycerate dehydrogenase activity;GO:0004638//phosphoribosylaminoimidazole carboxylase activity;GO:0008270//zinc ion binding;GO:0008678//2-deoxy-D-gluconate 3-dehydrogenase activity;GO:0008743//L-threonine 3-dehydrogenase activity;GO:0008883//glutamyl-tRNA reductase activity;GO:0016491//oxidoreductase activity;GO:0016655…	GO:0000272//polysaccharide catabolic process;GO:0006113//fermentation;GO:0006564//L-serine biosynthetic process;GO:0006567//threonine catabolic process;GO:0006631//fatty acid metabolic process;GO:0006779//porphyrin-containing compound biosynthetic process;GO:0008152//metabolic process;GO:0009152//purine ribonucleotide biosynthetic process;GO:0009404//toxin metabolic process;GO:0010127//mycothiol-…	--
Iba_chr02bCG3620	2.95001	3.00563e-07	up	1.55758	0.116924	not_significant	2.52324	0.000192557	up	-1.39243	0.00170577	down	-0.426765	0.855139	not_significant	0.965664	0.456531	not_significant	10HGO	XP_031109462.1 8-hydroxygeraniol dehydrogenase-like [Ipomoea triloba]	Metabolism;Metabolism;Metabolism	Global and overview maps;Global and overview maps;Metabolism of terpenoids and polyketides	ko01100//Metabolic pathways;ko01110//Biosynthesis of secondary metabolites;ko00902//Monoterpenoid biosynthesis	K23232;K23232;K23232	GO:0005737//cytoplasm;GO:0009320//phosphoribosylaminoimidazole carboxylase complex	GO:0000286//alanine dehydrogenase activity;GO:0004024//alcohol dehydrogenase activity, zinc-dependent;GO:0004617//phosphoglycerate dehydrogenase activity;GO:0004638//phosphoribosylaminoimidazole carboxylase activity;GO:0008270//zinc ion binding;GO:0008743//L-threonine 3-dehydrogenase activity;GO:0008883//glutamyl-tRNA reductase activity;GO:0016491//oxidoreductase activity;GO:0016655//oxidoreducta…	GO:0006113//fermentation;GO:0006522//alanine metabolic process;GO:0006564//L-serine biosynthetic process;GO:0006567//threonine catabolic process;GO:0006631//fatty acid metabolic process;GO:0006779//porphyrin-containing compound biosynthetic process;GO:0008152//metabolic process;GO:0009152//purine ribonucleotide biosynthetic process;GO:0009404//toxin metabolic process;GO:0010127//mycothiol-depende…	--
Iba_chr02bCG3630	2.37283	4.31924e-11	up	1.24711	0.0105479	up	2.52542	2.69652e-14	up	-1.12572	3.86778e-05	down	0.152597	0.995483	not_significant	1.27831	2.76511e-05	up	10HGO	XP_031109462.1 8-hydroxygeraniol dehydrogenase-like [Ipomoea triloba]	Metabolism;Metabolism;Metabolism	Global and overview maps;Global and overview maps;Metabolism of terpenoids and polyketides	ko01100//Metabolic pathways;ko01110//Biosynthesis of secondary metabolites;ko00902//Monoterpenoid biosynthesis	K23232;K23232;K23232	GO:0009320//phosphoribosylaminoimidazole carboxylase complex	GO:0004024//alcohol dehydrogenase activity, zinc-dependent;GO:0004617//phosphoglycerate dehydrogenase activity;GO:0004638//phosphoribosylaminoimidazole carboxylase activity;GO:0008270//zinc ion binding;GO:0008743//L-threonine 3-dehydrogenase activity;GO:0016491//oxidoreductase activity;GO:0016655//oxidoreductase activity, acting on NAD(P)H, quinone or similar compound as acceptor;GO:0016887//ATP …	GO:0006113//fermentation;GO:0006564//L-serine biosynthetic process;GO:0006567//threonine catabolic process;GO:0006631//fatty acid metabolic process;GO:0008152//metabolic process;GO:0009152//purine ribonucleotide biosynthetic process;GO:0009404//toxin metabolic process;GO:0010127//mycothiol-dependent detoxification;GO:0019439//aromatic compound catabolic process;GO:0030494//bacteriochlorophyll bio…	--
Iba_chr02bCG3640	2.11986	0.104757	not_significant	0.97609	0.764165	not_significant	2.61722	0.00857014	up	-1.14377	0.429138	not_significant	0.497361	0.995483	not_significant	1.64113	0.131604	not_significant	CAD	XP_031109462.1 8-hydroxygeraniol dehydrogenase-like [Ipomoea triloba]	Metabolism;Metabolism;Metabolism	Global and overview maps;Global and overview maps;Metabolism of terpenoids and polyketides	ko01100//Metabolic pathways;ko01110//Biosynthesis of secondary metabolites;ko00902//Monoterpenoid biosynthesis	K23232;K23232;K23232	-	-	-	--
Iba_chr02bCG3750	1.08587	9.40406e-05	up	1.40221	9.66388e-11	up	1.31377	1.3876e-07	up	0.316348	0.0260985	not_significant	0.227899	0.939001	not_significant	-0.0884485	0.782784	not_significant	--	XP_031107470.1 uncharacterized protein LOC116012136 [Ipomoea triloba]	-	-	-	-	-	GO:0003677//DNA binding	GO:0006355//regulation of transcription, DNA-templated	--
Iba_chr02bCG3810	-2.83142	1.26638e-29	down	-2.25372	9.21255e-17	down	-2.75285	1.53283e-32	down	0.577698	0.476901	not_significant	0.0785682	0.995483	not_significant	-0.49913	0.803127	not_significant	RKL1	XP_031109114.1 probable inactive receptor kinase At1g48480 [Ipomoea triloba]	-	-	-	-	GO:0005575//cellular_component;GO:0005622//intracellular anatomical structure;GO:0005737//cytoplasm;GO:0005773//vacuole;GO:0005774//vacuolar membrane;GO:0005886//plasma membrane;GO:0005911//cell-cell junction;GO:0009506//plasmodesma;GO:0016020//membrane;GO:0016021//integral component of membrane;GO:0030054//cell junction;GO:0031090//organelle membrane;GO:0031224//intrinsic component of membrane;G…	GO:0000166//nucleotide binding;GO:0003674//molecular_function;GO:0003824//catalytic activity;GO:0004672//protein kinase activity;GO:0005488//binding;GO:0005515//protein binding;GO:0005524//ATP binding;GO:0016301//kinase activity;GO:0016740//transferase activity;GO:0016772//transferase activity, transferring phosphorus-containing groups;GO:0016773//phosphotransferase activity, alcohol group as acc…	GO:0006464//cellular protein modification process;GO:0006468//protein phosphorylation;GO:0006793//phosphorus metabolic process;GO:0006796//phosphate-containing compound metabolic process;GO:0006807//nitrogen compound metabolic process;GO:0008150//biological_process;GO:0008152//metabolic process;GO:0009987//cellular process;GO:0016310//phosphorylation;GO:0019538//protein metabolic process;GO:00362…	--
Iba_chr02bCG3890	1.09361	0.000111041	up	1.34801	2.5772e-09	up	0.899399	0.0118483	not_significant	0.254398	0.117716	not_significant	-0.194213	0.895503	not_significant	-0.448611	0.00779761	not_significant	PCS1	XP_031109646.1 aspartic proteinase PCS1-like [Ipomoea triloba]	-	-	-	-	-	-	-	--
Iba_chr02bCG3960	-1.39051	0.000150926	down	-0.93394	0.00535101	not_significant	-1.1885	1.83084e-05	down	0.456567	0.700411	not_significant	0.202011	0.995483	not_significant	-0.254555	0.995769	not_significant	TMK1	XP_031108991.1 receptor protein kinase TMK1-like [Ipomoea triloba]	-	-	-	-	-	GO:0004672//protein kinase activity;GO:0005515//protein binding;GO:0005524//ATP binding	GO:0006468//protein phosphorylation	--
Iba_chr02bCG4030	-1.44305	7.14199e-30	down	-1.30874	3.85464e-23	down	-0.761301	9.4074e-16	not_significant	0.134308	0.67626	not_significant	0.681748	0.00309051	not_significant	0.54744	0.136514	not_significant	CRPK1	XP_031109429.1 cold-responsive protein kinase 1-like [Ipomoea triloba]	-	-	-	-	-	GO:0004672//protein kinase activity;GO:0005524//ATP binding	GO:0006468//protein phosphorylation	--
Iba_chr02bCG4050	0.903515	0.386857	not_significant	-0.430161	0.618639	not_significant	0.339197	0.965039	not_significant	-1.33368	0.0169222	down	-0.564317	0.819233	not_significant	0.769359	0.851388	not_significant	CRK2	XP_031109315.1 cysteine-rich receptor-like protein kinase 2 isoform X1 [Ipomoea triloba]	-	-	-	-	-	GO:0004672//protein kinase activity;GO:0005524//ATP binding	GO:0006468//protein phosphorylation	--
Iba_chr02bCG4080	0.741434	0.0819004	not_significant	1.07651	1.99963e-05	up	0.928552	0.0114034	not_significant	0.335074	0.0289136	not_significant	0.187118	0.995483	not_significant	-0.147956	0.579934	not_significant	At4g09670	XP_031108003.1 uncharacterized oxidoreductase At4g09670-like [Ipomoea triloba]	-	-	-	-	-	GO:0016491//oxidoreductase activity;GO:0050112//inositol 2-dehydrogenase activity	GO:0019310//inositol catabolic process	--
Iba_chr02bCG4100	0.692933	0.68657	not_significant	1.07512	0.127649	not_significant	1.38428	0.0341363	up	0.382189	0.648632	not_significant	0.69135	0.605181	not_significant	0.30916	0.995769	not_significant	ATG5	XP_031107455.1 autophagy protein 5 [Ipomoea triloba]	Cellular Processes	Transport and catabolism	ko04136//Autophagy - other	K08339	GO:0000407//phagophore assembly site;GO:0005575//cellular_component;GO:0005622//intracellular anatomical structure;GO:0005634//nucleus;GO:0005737//cytoplasm;GO:0005773//vacuole;GO:0005776//autophagosome;GO:0005829//cytosol;GO:0005856//cytoskeleton;GO:0005929//cilium;GO:0005930//axoneme;GO:0012506//vesicle membrane;GO:0016020//membrane;GO:0030139//endocytic vesicle;GO:0030424//axon;GO:0030659//cyt…	GO:0003674//molecular_function;GO:0003824//catalytic activity;GO:0008047//enzyme activator activity;GO:0016740//transferase activity;GO:0016787//hydrolase activity;GO:0019776//Atg8 ligase activity;GO:0030234//enzyme regulator activity;GO:0098772//molecular function regulator	GO:0000003//reproduction;GO:0000045//autophagosome assembly;GO:0000272//polysaccharide catabolic process;GO:0000422//autophagy of mitochondrion;GO:0000423//mitophagy;GO:0001101//response to acid chemical;GO:0001775//cell activation;GO:0001817//regulation of cytokine production;GO:0001974//blood vessel remodeling;GO:0002165//instar larval or pupal development;GO:0002376//immune system process;GO:0…	--
Iba_chr02bCG4140	-1.18082	2.682e-36	down	-1.18925	3.07327e-35	down	-1.3667	2.07867e-41	down	-0.00843445	0.978528	not_significant	-0.185883	0.835106	not_significant	-0.177449	0.344363	not_significant	TMN2	XP_031108835.1 transmembrane 9 superfamily member 3 [Ipomoea triloba]	-	-	-	-	GO:0016021//integral component of membrane	-	-	--
Iba_chr02bCG4200	-2.63872	5.53037e-12	down	-2.83102	1.22658e-12	down	-2.20299	3.45176e-11	down	-0.1923	0.978857	not_significant	0.435731	0.995483	not_significant	0.628031	0.995769	not_significant	SUS6	XP_031110309.1 sucrose synthase 7-like [Ipomoea triloba]	Metabolism;Metabolism;Metabolism	Global and overview maps;Global and overview maps;Carbohydrate metabolism	ko01100//Metabolic pathways;ko01110//Biosynthesis of secondary metabolites;ko00500//Starch and sucrose metabolism	K00695;K00695;K00695	GO:0005575//cellular_component;GO:0005576//extracellular region;GO:0005618//cell wall;GO:0030312//external encapsulating structure;GO:0071944//cell periphery	GO:0003674//molecular_function;GO:0003824//catalytic activity;GO:0004373//glycogen (starch) synthase activity;GO:0008194//UDP-glycosyltransferase activity;GO:0009011//starch synthase activity;GO:0016157//sucrose synthase activity;GO:0016740//transferase activity;GO:0016757//glycosyltransferase activity;GO:0016758//hexosyltransferase activity;GO:0035251//UDP-glucosyltransferase activity;GO:0046527…	GO:0005975//carbohydrate metabolic process;GO:0005978//glycogen biosynthetic process;GO:0005984//disaccharide metabolic process;GO:0005985//sucrose metabolic process;GO:0008150//biological_process;GO:0008152//metabolic process;GO:0009058//biosynthetic process;GO:0009311//oligosaccharide metabolic process;GO:0009987//cellular process;GO:0010125//mycothiol biosynthetic process;GO:0033036//macromole…	--
Iba_chr02bCG4220	-2.01921	1.69549e-43	down	-1.43971	3.55782e-33	down	-1.59768	2.04064e-46	down	0.579505	0.0011264	not_significant	0.421528	0.53237	not_significant	-0.157977	0.546326	not_significant	GSTF11	AYE56326.1 glutathione S-transferase [Ipomoea batatas]	Metabolism;Metabolism	Global and overview maps;Metabolism of other amino acids	ko01100//Metabolic pathways;ko00480//Glutathione metabolism	K00799;K00799	-	GO:0005515//protein binding;GO:0016034//maleylacetoacetate isomerase activity	GO:0006559//L-phenylalanine catabolic process;GO:0006572//tyrosine catabolic process;GO:0006749//glutathione metabolic process	--
Iba_chr02bCG4240	1.46357	1.90983e-08	up	1.38216	2.26026e-08	up	1.92928	4.70602e-19	up	-0.0814163	0.999923	not_significant	0.465703	0.0497169	not_significant	0.547119	0.0643002	not_significant	AAE11	XP_031107326.1 butyrate--CoA ligase AAE11, peroxisomal-like [Ipomoea triloba]	-	-	-	-	-	GO:0003987//acetate-CoA ligase activity;GO:0004043//L-aminoadipate-semialdehyde dehydrogenase activity;GO:0004045//aminoacyl-tRNA hydrolase activity;GO:0008668//(2,3-dihydroxybenzoyl)adenylate synthase activity;GO:0008756//o-succinylbenzoate-CoA ligase activity;GO:0030729//acetoacetate-CoA ligase activity;GO:0047473//D-alanine [D-alanyl carrier protein] ligase activity;GO:0047475//phenylacetate-C…	GO:0006412//translation;GO:0009234//menaquinone biosynthetic process;GO:0010124//phenylacetate catabolic process;GO:0019287//isopentenyl diphosphate biosynthetic process, mevalonate pathway;GO:0019290//siderophore biosynthetic process;GO:0019350//teichoic acid biosynthetic process;GO:0019427//acetyl-CoA biosynthetic process from acetate;GO:0019878//lysine biosynthetic process via aminoadipic acid	--
Iba_chr02bCG4260	-0.121744	0.217051	not_significant	-1.10108	4.46735e-08	down	0.00925671	0.312942	not_significant	-0.979332	0.00012902	not_significant	0.131001	0.995483	not_significant	1.11033	0.000109086	up	PAO4	XP_031108852.1 probable polyamine oxidase 4 isoform X1 [Ipomoea triloba]	Metabolism;Metabolism;Metabolism;Metabolism	Global and overview maps;Metabolism of other amino acids;Amino acid metabolism;Metabolism of cofactors and vitamins	ko01100//Metabolic pathways;ko00410//beta-Alanine metabolism;ko00330//Arginine and proline metabolism;ko00770//Pantothenate and CoA biosynthesis	K17839;K17839;K17839;K17839	GO:0009342//glutamate synthase complex (NADPH)	GO:0003824//catalytic activity;GO:0004148//dihydrolipoyl dehydrogenase activity;GO:0004729//oxygen-dependent protoporphyrinogen oxidase activity;GO:0004791//thioredoxin-disulfide reductase activity;GO:0008767//UDP-galactopyranose mutase activity;GO:0016166//phytoene dehydrogenase activity;GO:0016491//oxidoreductase activity;GO:0016647//oxidoreductase activity, acting on the CH-NH group of donors,…	GO:0006096//glycolytic process;GO:0006537//glutamate biosynthetic process;GO:0006744//ubiquinone biosynthetic process;GO:0006779//porphyrin-containing compound biosynthetic process;GO:0009228//thiamine biosynthetic process;GO:0009236//cobalamin biosynthetic process;GO:0009273//peptidoglycan-based cell wall biogenesis;GO:0015995//chlorophyll biosynthetic process;GO:0016117//carotenoid biosynthetic…	--
Iba_chr02bCG4310	1.54006	6.68775e-09	up	0.863628	0.00681154	not_significant	1.0777	0.00102578	up	-0.67643	0.000994874	not_significant	-0.462353	0.0564321	not_significant	0.214077	0.995769	not_significant	SEN1	XP_031107314.1 probable helicase senataxin [Ipomoea triloba]	-	-	-	-	GO:0009338//exodeoxyribonuclease V complex	GO:0003677//DNA binding;GO:0003678//DNA helicase activity;GO:0004386//helicase activity;GO:0005524//ATP binding;GO:0008854//exodeoxyribonuclease V activity;GO:0016787//hydrolase activity;GO:0016887//ATP hydrolysis activity	GO:0006281//DNA repair;GO:0006310//DNA recombination	--
Iba_chr02bCG4320	1.91901	7.76391e-05	up	1.91981	2.8029e-05	up	1.89785	0.000153278	up	0.000804253	0.978528	not_significant	-0.0211602	0.995483	not_significant	-0.0219645	0.995769	not_significant	--	XP_031110406.1 uncharacterized protein LOC116014483 isoform X1 [Ipomoea triloba]	-	-	-	-	GO:0009338//exodeoxyribonuclease V complex	GO:0003677//DNA binding;GO:0003678//DNA helicase activity;GO:0004386//helicase activity;GO:0005524//ATP binding;GO:0008854//exodeoxyribonuclease V activity;GO:0016787//hydrolase activity;GO:0016887//ATP hydrolysis activity	GO:0006281//DNA repair;GO:0006310//DNA recombination	--
Iba_chr02bCG4400	1.32375	0.0321333	up	1.684	8.9963e-05	up	1.78916	9.40879e-05	up	0.360248	0.441004	not_significant	0.465404	0.832261	not_significant	0.105156	0.995769	not_significant	Morc1	XP_031107074.1 MORC family CW-type zinc finger protein 3-like [Ipomoea triloba]	-	-	-	-	-	GO:0008270//zinc ion binding	-	--
Iba_chr02bCG4410	1.21218	7.91376e-06	up	1.32758	5.00766e-09	up	1.29804	1.66723e-06	up	0.115396	0.624375	not_significant	0.0858555	0.995483	not_significant	-0.0295402	0.995769	not_significant	AHL10	XP_031109831.1 AT-hook motif nuclear-localized protein 10-like [Ipomoea triloba]	-	-	-	-	-	GO:0003677//DNA binding	-	--
Iba_chr02bCG4530	0.844272	2.03706e-12	not_significant	1.36411	1.3586e-62	up	1.49511	1.71711e-51	up	0.519838	7.07294e-36	not_significant	0.650835	1.10815e-21	not_significant	0.130997	0.998065	not_significant	GCL1	XP_031109437.1 lanC-like protein GCL1 [Ipomoea triloba]	-	-	-	-	GO:0005575//cellular_component;GO:0005886//plasma membrane;GO:0016020//membrane;GO:0019898//extrinsic component of membrane;GO:0071944//cell periphery	GO:0003674//molecular_function;GO:0003824//catalytic activity	GO:0007154//cell communication;GO:0007165//signal transduction;GO:0008150//biological_process;GO:0009403//toxin biosynthetic process;GO:0009987//cellular process;GO:0018081//peptide cross-linking via lanthionine or 3-methyl-lanthionine;GO:0018193//peptidyl-amino acid modification;GO:0023052//signaling;GO:0050789//regulation of biological process;GO:0050794//regulation of cellular process;GO:00508…	--
Iba_chr02bCG4600	-0.975861	0.2011	not_significant	-1.42157	0.0989078	not_significant	-3.21045	0.000516282	down	-0.445706	0.978528	not_significant	-2.23459	0.384241	not_significant	-1.78889	0.640807	not_significant	EPFL1	XP_031109863.1 EPIDERMAL PATTERNING FACTOR-like protein 1 isoform X2 [Ipomoea triloba]	-	-	-	-	GO:0005575//cellular_component;GO:0005576//extracellular region	-	GO:0007275//multicellular organism development;GO:0008150//biological_process;GO:0009653//anatomical structure morphogenesis;GO:0009791//post-embryonic development;GO:0009888//tissue development;GO:0009987//cellular process;GO:0010016//shoot system morphogenesis;GO:0010052//guard cell differentiation;GO:0010103//stomatal complex morphogenesis;GO:0010374//stomatal complex development;GO:0030154//c…	--
Iba_chr02bCG4610	-2.09696	0.00120857	down	-2.9435	7.00927e-05	down	-2.94206	2.22909e-05	down	-0.846548	0.976798	not_significant	-0.8451	0.995483	not_significant	0.00144776	0.995769	not_significant	UGT85A23	XP_031108019.1 7-deoxyloganetin glucosyltransferase-like [Ipomoea triloba]	-	-	-	-	-	GO:0008194//UDP-glycosyltransferase activity	-	--
Iba_chr02bCG4620	-3.51641	0.00163675	down	-2.28331	0.0131676	down	-3.06758	0.00117005	down	1.2331	0.939273	not_significant	0.448826	0.995483	not_significant	-0.784271	0.995769	not_significant	UGT85A23	XP_031107131.1 7-deoxyloganetin glucosyltransferase-like isoform X2 [Ipomoea triloba]	-	-	-	-	-	GO:0008194//UDP-glycosyltransferase activity	-	--
Iba_chr02bCG4630	-2.21805	0.0831728	not_significant	-1.08508	0.370247	not_significant	-2.2639	0.0416706	down	1.13297	0.88005	not_significant	-0.0458539	0.995483	not_significant	-1.17882	0.991555	not_significant	UGT85A23	XP_031107678.1 7-deoxyloganetin glucosyltransferase-like [Ipomoea triloba]	-	-	-	-	-	GO:0008194//UDP-glycosyltransferase activity	-	--
Iba_chr02bCG4660	1.21358	8.89355e-14	up	0.567096	0.0158796	not_significant	1.08656	5.41194e-09	up	-0.646489	9.7656e-09	not_significant	-0.12702	0.737138	not_significant	0.519469	0.00883548	not_significant	At5g10290	XP_031109073.1 probable LRR receptor-like serine/threonine-protein kinase At5g10290 isoform X1 [Ipomoea triloba]	-	-	-	-	-	GO:0004672//protein kinase activity;GO:0005515//protein binding;GO:0005524//ATP binding	GO:0006468//protein phosphorylation	--
Iba_chr02bCG4680	1.1976	1.96965e-06	up	0.638416	0.0559614	not_significant	0.319892	0.971901	not_significant	-0.559188	0.00491867	not_significant	-0.877712	4.1802e-05	not_significant	-0.318524	0.239703	not_significant	--	XP_031109819.1 uncharacterized protein LOC116013981 isoform X2 [Ipomoea triloba]	-	-	-	-	GO:0005575//cellular_component;GO:0005622//intracellular anatomical structure;GO:0005737//cytoplasm;GO:0005829//cytosol;GO:0005886//plasma membrane;GO:0008021//synaptic vesicle;GO:0012505//endomembrane system;GO:0012506//vesicle membrane;GO:0016020//membrane;GO:0016021//integral component of membrane;GO:0030054//cell junction;GO:0030133//transport vesicle;GO:0030141//secretory granule;GO:0030659/…	GO:0000149//SNARE binding;GO:0003674//molecular_function;GO:0005096//GTPase activator activity;GO:0005488//binding;GO:0005515//protein binding;GO:0008047//enzyme activator activity;GO:0017075//syntaxin-1 binding;GO:0019899//enzyme binding;GO:0019905//syntaxin binding;GO:0030234//enzyme regulator activity;GO:0030695//GTPase regulator activity;GO:0031267//small GTPase binding;GO:0051020//GTPase bin…	GO:0002791//regulation of peptide secretion;GO:0006810//transport;GO:0006887//exocytosis;GO:0008104//protein localization;GO:0008150//biological_process;GO:0009987//cellular process;GO:0015031//protein transport;GO:0015833//peptide transport;GO:0016192//vesicle-mediated transport;GO:0017157//regulation of exocytosis;GO:0032879//regulation of localization;GO:0032880//regulation of protein localiza…	--
Iba_chr02bCG4700	-1.86155	4.27404e-83	down	-2.07519	2.292e-93	down	-1.52069	2.94134e-63	down	-0.213642	0.837987	not_significant	0.340861	0.336211	not_significant	0.554503	0.0373052	not_significant	HMGB2	XP_031107127.1 HMG1/2-like protein [Ipomoea triloba]	-	-	-	-	-	-	GO:0006383//transcription by RNA polymerase III;GO:0007283//spermatogenesis;GO:0035092//sperm chromatin condensation	--
Iba_chr02bCG4850	1.16762	0.0784284	not_significant	0.887451	0.310955	not_significant	1.38758	0.0137032	up	-0.280174	0.978528	not_significant	0.219956	0.995483	not_significant	0.50013	0.979342	not_significant	PSAT2	XP_031110381.1 phosphoserine aminotransferase 2, chloroplastic-like [Ipomoea triloba]	Metabolism;Metabolism;Metabolism;Metabolism;Metabolism;Metabolism;Metabolism	Global and overview maps;Global and overview maps;Global and overview maps;Global and overview maps;Amino acid metabolism;Amino acid metabolism;Metabolism of cofactors and vitamins	ko01100//Metabolic pathways;ko01110//Biosynthesis of secondary metabolites;ko01200//Carbon metabolism;ko01230//Biosynthesis of amino acids;ko00270//Cysteine and methionine metabolism;ko00260//Glycine, serine and threonine metabolism;ko00750//Vitamin B6 metabolism	K00831;K00831;K00831;K00831;K00831;K00831;K00831	GO:0005575//cellular_component;GO:0005622//intracellular anatomical structure;GO:0005737//cytoplasm;GO:0005829//cytosol;GO:0009507//chloroplast;GO:0009536//plastid;GO:0043226//organelle;GO:0043227//membrane-bounded organelle;GO:0043229//intracellular organelle;GO:0043231//intracellular membrane-bounded organelle	GO:0000287//magnesium ion binding;GO:0003674//molecular_function;GO:0003824//catalytic activity;GO:0004648//O-phospho-L-serine:2-oxoglutarate aminotransferase activity;GO:0005488//binding;GO:0005509//calcium ion binding;GO:0008483//transaminase activity;GO:0016740//transferase activity;GO:0016769//transferase activity, transferring nitrogenous groups;GO:0016787//hydrolase activity;GO:0016788//hyd…	GO:0000003//reproduction;GO:0003006//developmental process involved in reproduction;GO:0006082//organic acid metabolic process;GO:0006139//nucleobase-containing compound metabolic process;GO:0006144//purine nucleobase metabolic process;GO:0006520//cellular amino acid metabolic process;GO:0006563//L-serine metabolic process;GO:0006564//L-serine biosynthetic process;GO:0006725//cellular aromatic co…	--
Iba_chr02bCG4900	0.95894	0.000156528	not_significant	0.709437	0.00741703	not_significant	1.08428	1.17557e-05	up	-0.249503	0.642756	not_significant	0.125343	0.995483	not_significant	0.374846	0.563273	not_significant	SSL6	XP_031109241.1 protein STRICTOSIDINE SYNTHASE-LIKE 5-like [Ipomoea triloba]	-	-	-	-	-	GO:0005515//protein binding;GO:0016844//strictosidine synthase activity	GO:0009058//biosynthetic process	--
Iba_chr02bCG4930	0.698432	0.572622	not_significant	0.428208	0.838514	not_significant	1.30693	0.0183533	up	-0.270223	0.978528	not_significant	0.608497	0.575007	not_significant	0.87872	0.192428	not_significant	CHI2	XP_031107151.1 endochitinase A2-like [Ipomoea triloba]	Metabolism;Environmental Information Processing;Metabolism	Global and overview maps;Signal transduction;Carbohydrate metabolism	ko01100//Metabolic pathways;ko04016//MAPK signaling pathway - plant;ko00520//Amino sugar and nucleotide sugar metabolism	K20547;K20547;K20547	-	GO:0004568//chitinase activity;GO:0008061//chitin binding	GO:0006032//chitin catabolic process;GO:0016998//cell wall macromolecule catabolic process	--
Iba_chr02bCG5020	-3.2489	0.0703818	not_significant	-9.54045	0.00669431	down	-2.85395	0.0700667	not_significant	-6.29155	0.978528	not_significant	0.394946	0.995483	not_significant	6.6865	0.995769	not_significant	--	XP_031107400.1 uncharacterized protein LOC116012073 [Ipomoea triloba]	-	-	-	-	-	-	-	--
Iba_chr02bCG5050	-2.31424	2.71546e-28	down	-2.26098	2.79525e-29	down	-2.4269	9.11579e-38	down	0.0532665	0.978528	not_significant	-0.112657	0.995483	not_significant	-0.165923	0.995769	not_significant	CHX1	XP_031107115.1 cation/H(+) antiporter 1-like isoform X1 [Ipomoea triloba]	-	-	-	-	GO:0005575//cellular_component;GO:0012505//endomembrane system;GO:0016020//membrane;GO:0016021//integral component of membrane;GO:0031224//intrinsic component of membrane	GO:0003674//molecular_function;GO:0005215//transporter activity;GO:0005451//monovalent cation:proton antiporter activity;GO:0008324//cation transmembrane transporter activity;GO:0015075//ion transmembrane transporter activity;GO:0015078//proton transmembrane transporter activity;GO:0015291//secondary active transmembrane transporter activity;GO:0015297//antiporter activity;GO:0015298//solute:cati…	GO:0006810//transport;GO:0006811//ion transport;GO:0006812//cation transport;GO:0006813//potassium ion transport;GO:0006885//regulation of pH;GO:0008150//biological_process;GO:0030001//metal ion transport;GO:0034220//ion transmembrane transport;GO:0042592//homeostatic process;GO:0048878//chemical homeostasis;GO:0050801//ion homeostasis;GO:0051179//localization;GO:0051234//establishment of localiz…	--
Iba_chr02bCG5120	1.29819	0.000750446	up	1.09622	0.00385664	up	1.3635	0.000885141	up	-0.201968	0.978528	not_significant	0.0653105	0.995483	not_significant	0.267278	0.995769	not_significant	PLDDELTA	XP_031109656.1 phospholipase D delta-like [Ipomoea triloba]	Metabolism;Metabolism;Cellular Processes;Metabolism;Metabolism	Global and overview maps;Global and overview maps;Transport and catabolism;Lipid metabolism;Lipid metabolism	ko01100//Metabolic pathways;ko01110//Biosynthesis of secondary metabolites;ko04144//Endocytosis;ko00564//Glycerophospholipid metabolism;ko00565//Ether lipid metabolism	K01115;K01115;K01115;K01115;K01115	-	GO:0003824//catalytic activity;GO:0008808//cardiolipin synthase activity	GO:0032049//cardiolipin biosynthetic process	--
Iba_chr02bCG5130	-1.81331	0.0561596	not_significant	-2.26821	0.0197988	down	-2.20019	0.00980136	down	-0.454902	0.978528	not_significant	-0.386884	0.995483	not_significant	0.0680184	0.995769	not_significant	PLDDELTA	XP_019172212.1 PREDICTED: phospholipase D delta-like [Ipomoea nil]	Metabolism;Metabolism;Cellular Processes;Metabolism;Metabolism	Global and overview maps;Global and overview maps;Transport and catabolism;Lipid metabolism;Lipid metabolism	ko01100//Metabolic pathways;ko01110//Biosynthesis of secondary metabolites;ko04144//Endocytosis;ko00564//Glycerophospholipid metabolism;ko00565//Ether lipid metabolism	K01115;K01115;K01115;K01115;K01115	-	GO:0003824//catalytic activity;GO:0008808//cardiolipin synthase activity	GO:0032049//cardiolipin biosynthetic process	--
Iba_chr02bCG5140	1.7149	0.0196147	up	0.899686	0.452866	not_significant	1.32752	0.162594	not_significant	-0.815215	0.362297	not_significant	-0.387384	0.995483	not_significant	0.42783	0.995769	not_significant	--	XP_031109014.1 uncharacterized protein LOC116013415 [Ipomoea triloba]	-	-	-	-	-	GO:0033743//peptide-methionine (R)-S-oxide reductase activity	GO:0006979//response to oxidative stress;GO:0030091//protein repair	--
Iba_chr02bCG5190	1.62421	4.17187e-07	up	1.39885	0.259835	not_significant	0.349149	0.991452	not_significant	-0.225367	0.978734	not_significant	-1.27506	0.995483	not_significant	-1.0497	0.995769	not_significant	Syncrip	XP_031109094.1 nucleolin-like [Ipomoea triloba]	-	-	-	-	-	GO:0003676//nucleic acid binding;GO:0005524//ATP binding;GO:0016887//ATP hydrolysis activity	GO:0008380//RNA splicing	--
Iba_chr02bCG5240	-3.1333	2.30315e-52	down	-2.71857	7.03205e-44	down	-3.25515	9.60062e-57	down	0.414724	0.497651	not_significant	-0.121853	0.995483	not_significant	-0.536577	0.510384	not_significant	--	XP_031109891.1 lactoylglutathione lyase-like [Ipomoea triloba]	-	-	-	-	-	GO:0004462//lactoylglutathione lyase activity;GO:0008687//3,4-dihydroxyphenylacetate 2,3-dioxygenase activity;GO:0018577//catechol 2,3-dioxygenase activity	GO:0005975//carbohydrate metabolic process;GO:0009712//catechol-containing compound metabolic process;GO:0051596//methylglyoxal catabolic process	--
Iba_chr02bCG5260	-1.29901	3.00388e-192	down	-1.25143	1.08426e-177	down	-1.5235	2.39335e-212	down	0.0475872	0.00562114	not_significant	-0.224488	1.2302e-05	not_significant	-0.272075	3.98853e-15	not_significant	FBA2	XP_031110346.1 fructose-bisphosphate aldolase 2, chloroplastic [Ipomoea triloba]	Metabolism;Metabolism;Metabolism;Metabolism;Metabolism;Metabolism;Metabolism;Metabolism	Global and overview maps;Global and overview maps;Global and overview maps;Global and overview maps;Carbohydrate metabolism;Carbohydrate metabolism;Energy metabolism;Carbohydrate metabolism	ko01100//Metabolic pathways;ko01110//Biosynthesis of secondary metabolites;ko01200//Carbon metabolism;ko01230//Biosynthesis of amino acids;ko00010//Glycolysis / Gluconeogenesis;ko00051//Fructose and mannose metabolism;ko00710//Carbon fixation in photosynthetic organisms;ko00030//Pentose phosphate pathway	K01623;K01623;K01623;K01623;K01623;K01623;K01623;K01623	-	GO:0004332//fructose-bisphosphate aldolase activity	GO:0006096//glycolytic process	--
Iba_chr02bCG5300	1.12565	1.6084e-18	up	0.66051	6.4008e-06	not_significant	0.855378	1.47552e-07	not_significant	-0.465144	1.11875e-06	not_significant	-0.270276	0.00518676	not_significant	0.194868	0.995769	not_significant	At3g51120	XP_031109612.1 zinc finger CCCH domain-containing protein 44 isoform X2 [Ipomoea triloba]	-	-	-	-	-	GO:0003677//DNA binding;GO:0005515//protein binding;GO:0046872//metal ion binding	-	C3H
Iba_chr02bCG5330	3.19614	0.00190539	up	1.08425	0.788979	not_significant	2.59968	0.0546369	not_significant	-2.11189	0.00559469	down	-0.596456	0.97719	not_significant	1.51543	0.492873	not_significant	CYP84A1	XP_031109808.1 cytochrome P450 84A1-like [Ipomoea triloba]	Metabolism;Metabolism;Metabolism	Global and overview maps;Global and overview maps;Biosynthesis of other secondary metabolites	ko01100//Metabolic pathways;ko01110//Biosynthesis of secondary metabolites;ko00940//Phenylpropanoid biosynthesis	K09755;K09755;K09755	GO:0005575//cellular_component;GO:0005622//intracellular anatomical structure;GO:0005737//cytoplasm;GO:0005783//endoplasmic reticulum;GO:0012505//endomembrane system;GO:0016020//membrane;GO:0016021//integral component of membrane;GO:0031224//intrinsic component of membrane;GO:0043226//organelle;GO:0043227//membrane-bounded organelle;GO:0043229//intracellular organelle;GO:0043231//intracellular me…	GO:0003674//molecular_function;GO:0003824//catalytic activity;GO:0004497//monooxygenase activity;GO:0005488//binding;GO:0005506//iron ion binding;GO:0016491//oxidoreductase activity;GO:0016705//oxidoreductase activity, acting on paired donors, with incorporation or reduction of molecular oxygen;GO:0016709//oxidoreductase activity, acting on paired donors, with incorporation or reduction of molecu…	GO:0006725//cellular aromatic compound metabolic process;GO:0008150//biological_process;GO:0008152//metabolic process;GO:0009058//biosynthetic process;GO:0009314//response to radiation;GO:0009411//response to UV;GO:0009416//response to light stimulus;GO:0009628//response to abiotic stimulus;GO:0009698//phenylpropanoid metabolic process;GO:0009699//phenylpropanoid biosynthetic process;GO:0009808//…	--
Iba_chr02bCG5340	2.54702	1.09759e-08	up	1.89143	0.000185174	up	1.98148	0.000850285	up	-0.655586	0.118324	not_significant	-0.565542	0.496386	not_significant	0.0900439	0.995769	not_significant	CYP84A1	XP_031110002.1 cytochrome P450 84A1-like [Ipomoea triloba]	Metabolism;Metabolism;Metabolism	Global and overview maps;Global and overview maps;Biosynthesis of other secondary metabolites	ko01100//Metabolic pathways;ko01110//Biosynthesis of secondary metabolites;ko00940//Phenylpropanoid biosynthesis	K09755;K09755;K09755	GO:0005575//cellular_component;GO:0005622//intracellular anatomical structure;GO:0005737//cytoplasm;GO:0005783//endoplasmic reticulum;GO:0012505//endomembrane system;GO:0016020//membrane;GO:0016021//integral component of membrane;GO:0031224//intrinsic component of membrane;GO:0043226//organelle;GO:0043227//membrane-bounded organelle;GO:0043229//intracellular organelle;GO:0043231//intracellular me…	GO:0003674//molecular_function;GO:0003824//catalytic activity;GO:0004497//monooxygenase activity;GO:0005488//binding;GO:0005506//iron ion binding;GO:0016491//oxidoreductase activity;GO:0016705//oxidoreductase activity, acting on paired donors, with incorporation or reduction of molecular oxygen;GO:0016709//oxidoreductase activity, acting on paired donors, with incorporation or reduction of molecu…	GO:0006725//cellular aromatic compound metabolic process;GO:0008150//biological_process;GO:0008152//metabolic process;GO:0009058//biosynthetic process;GO:0009314//response to radiation;GO:0009411//response to UV;GO:0009416//response to light stimulus;GO:0009628//response to abiotic stimulus;GO:0009698//phenylpropanoid metabolic process;GO:0009699//phenylpropanoid biosynthetic process;GO:0009808//…	--
Iba_chr02bCG5410	0.661258	0.328728	not_significant	1.02023	0.00323278	up	1.02753	0.0161886	up	0.358968	0.183704	not_significant	0.366269	0.850073	not_significant	0.00730138	0.995769	not_significant	TRX1	XP_031110196.1 thioredoxin H1-like [Ipomoea triloba]	-	-	-	-	GO:0005575//cellular_component;GO:0005576//extracellular region;GO:0005622//intracellular anatomical structure;GO:0005737//cytoplasm;GO:0005829//cytosol;GO:0048046//apoplast	GO:0003674//molecular_function;GO:0003756//protein disulfide isomerase activity;GO:0003824//catalytic activity;GO:0004791//thioredoxin-disulfide reductase activity;GO:0008047//enzyme activator activity;GO:0015035//protein-disulfide reductase activity;GO:0015036//disulfide oxidoreductase activity;GO:0016209//antioxidant activity;GO:0016491//oxidoreductase activity;GO:0016651//oxidoreductase activi…	GO:0006457//protein folding;GO:0006662//glycerol ether metabolic process;GO:0006950//response to stress;GO:0006979//response to oxidative stress;GO:0008150//biological_process;GO:0008152//metabolic process;GO:0009636//response to toxic substance;GO:0009987//cellular process;GO:0018904//ether metabolic process;GO:0019725//cellular homeostasis;GO:0033554//cellular response to stress;GO:0034599//cel…	--
Iba_chr02bCG5420	-1.05913	7.19149e-05	down	-1.16903	3.78809e-05	down	-0.4698	0.0154825	not_significant	-0.109898	0.992137	not_significant	0.58933	0.626392	not_significant	0.699228	0.500237	not_significant	RTH	XP_031110195.1 protein RTE1-HOMOLOG [Ipomoea triloba]	Environmental Information Processing	Signal transduction	ko04016//MAPK signaling pathway - plant	K20726	GO:0005575//cellular_component;GO:0016020//membrane;GO:0016021//integral component of membrane;GO:0031224//intrinsic component of membrane	GO:0008233//peptidase activity	-	--
Iba_chr02bCG5550	0.307852	0.967328	not_significant	-0.0830745	0.884502	not_significant	1.08989	0.0899305	not_significant	-0.390926	0.950585	not_significant	0.782041	0.296555	not_significant	1.17297	0.0423588	up	JMT	XP_031110410.1 jasmonate O-methyltransferase [Ipomoea triloba]	-	-	-	-	-	GO:0003674//molecular_function;GO:0003824//catalytic activity;GO:0005488//binding;GO:0008168//methyltransferase activity;GO:0016740//transferase activity;GO:0016741//transferase activity, transferring one-carbon groups;GO:0043167//ion binding;GO:0043169//cation binding;GO:0046872//metal ion binding	GO:0008150//biological_process;GO:0008152//metabolic process;GO:0032259//methylation	--
Iba_chr02bCG5580	-1.11118	0.00425066	down	-0.399768	0.341949	not_significant	-1.33005	0.000338047	down	0.711413	0.176996	not_significant	-0.218864	0.995483	not_significant	-0.930277	0.121349	not_significant	GOLS2	XP_031107426.1 galactinol synthase 2-like [Ipomoea triloba]	Metabolism;Metabolism	Global and overview maps;Carbohydrate metabolism	ko01100//Metabolic pathways;ko00052//Galactose metabolism	K18819;K18819	GO:0005575//cellular_component;GO:0005622//intracellular anatomical structure;GO:0005737//cytoplasm	GO:0003674//molecular_function;GO:0003824//catalytic activity;GO:0005488//binding;GO:0008194//UDP-glycosyltransferase activity;GO:0008378//galactosyltransferase activity;GO:0016740//transferase activity;GO:0016757//glycosyltransferase activity;GO:0016758//hexosyltransferase activity;GO:0035250//UDP-galactosyltransferase activity;GO:0043167//ion binding;GO:0043169//cation binding;GO:0046872//metal…	GO:0005975//carbohydrate metabolic process;GO:0005996//monosaccharide metabolic process;GO:0006012//galactose metabolic process;GO:0006486//protein glycosylation;GO:0008150//biological_process;GO:0008152//metabolic process;GO:0019318//hexose metabolic process;GO:0044238//primary metabolic process;GO:0044281//small molecule metabolic process;GO:0071704//organic substance metabolic process	--
Iba_chr02bCG5680	1.61173	1.54238e-05	up	1.26873	0.000748261	up	1.64336	1.04201e-05	up	-0.343001	0.705022	not_significant	0.031623	0.998043	not_significant	0.374624	0.995558	not_significant	PUB7	XP_031107352.1 U-box domain-containing protein 7-like isoform X1 [Ipomoea triloba]	-	-	-	-	-	GO:0004842//ubiquitin-protein transferase activity;GO:0008270//zinc ion binding	GO:0016567//protein ubiquitination	--
Iba_chr02bCG5790	1.35357	1.63232e-66	up	0.945252	2.61368e-34	not_significant	1.13996	9.43154e-39	up	-0.40832	6.26902e-12	not_significant	-0.213612	5.60158e-05	not_significant	0.194707	0.901929	not_significant	SDH1-1	XP_031109015.1 succinate dehydrogenase [ubiquinone] flavoprotein subunit, mitochondrial [Ipomoea triloba]	Metabolism;Metabolism;Metabolism;Metabolism;Metabolism	Global and overview maps;Global and overview maps;Global and overview maps;Energy metabolism;Carbohydrate metabolism	ko01100//Metabolic pathways;ko01110//Biosynthesis of secondary metabolites;ko01200//Carbon metabolism;ko00190//Oxidative phosphorylation;ko00020//Citrate cycle (TCA cycle)	K00234;K00234;K00234;K00234;K00234	GO:0005575//cellular_component;GO:0005622//intracellular anatomical structure;GO:0005737//cytoplasm;GO:0005739//mitochondrion;GO:0005740//mitochondrial envelope;GO:0005743//mitochondrial inner membrane;GO:0005746//mitochondrial respirasome;GO:0005749//mitochondrial respiratory chain complex II, succinate dehydrogenase complex (ubiquinone);GO:0009331//glycerol-3-phosphate dehydrogenase complex;GO:…	GO:0000104//succinate dehydrogenase activity;GO:0000166//nucleotide binding;GO:0003674//molecular_function;GO:0003824//catalytic activity;GO:0004148//dihydrolipoyl dehydrogenase activity;GO:0004368//glycerol-3-phosphate dehydrogenase (quinone) activity;GO:0004791//thioredoxin-disulfide reductase activity;GO:0005488//binding;GO:0008177//succinate dehydrogenase (ubiquinone) activity;GO:0008734//L-a…	GO:0006071//glycerol metabolic process;GO:0006082//organic acid metabolic process;GO:0006091//generation of precursor metabolites and energy;GO:0006096//glycolytic process;GO:0006099//tricarboxylic acid cycle;GO:0006101//citrate metabolic process;GO:0006119//oxidative phosphorylation;GO:0006121//mitochondrial electron transport, succinate to ubiquinone;GO:0006139//nucleobase-containing compound m…	--
Iba_chr02bCG5800	2.42335	1.10589e-05	up	1.39645	0.0849911	not_significant	2.27166	9.82367e-05	up	-1.0269	0.0169548	down	-0.151686	0.995483	not_significant	0.875211	0.317968	not_significant	--	-	-	-	-	-	-	-	-	--
Iba_chr02bCG5840	1.26788	2.92537e-13	up	1.15555	3.5146e-13	up	1.2118	2.51006e-10	up	-0.112327	0.978528	not_significant	-0.0560843	0.995483	not_significant	0.0562425	0.995769	not_significant	At5g07610	XP_031108879.1 F-box protein At5g07610-like [Ipomoea triloba]	-	-	-	-	-	-	-	--
Iba_chr02bCG6090	-1.51747	2.49741e-70	down	-1.25095	3.85373e-29	down	-1.027	8.09724e-41	down	0.266516	0.0656459	not_significant	0.490473	0.0064605	not_significant	0.223957	0.995769	not_significant	CUT1	XP_031109382.1 3-ketoacyl-CoA synthase 5-like [Ipomoea triloba]	Metabolism;Metabolism;Organismal Systems;Metabolism	Global and overview maps;Global and overview maps;Environmental adaptation;Lipid metabolism	ko01100//Metabolic pathways;ko01110//Biosynthesis of secondary metabolites;ko04626//Plant-pathogen interaction;ko00062//Fatty acid elongation	K15397;K15397;K15397;K15397	GO:0016020//membrane	GO:0003985//acetyl-CoA C-acetyltransferase activity;GO:0004315//3-oxoacyl-[acyl-carrier-protein] synthase activity;GO:0004421//hydroxymethylglutaryl-CoA synthase activity;GO:0016747//acyltransferase activity, transferring groups other than amino-acyl groups	GO:0006631//fatty acid metabolic process;GO:0006633//fatty acid biosynthetic process	--
Iba_chr02bCG6100	-1.1638	0.159382	not_significant	-1.81347	0.0432935	down	-0.936128	0.254759	not_significant	-0.649665	0.978528	not_significant	0.227673	0.995483	not_significant	0.877338	0.995769	not_significant	LBD41	XP_031107720.1 LOB domain-containing protein 40-like [Ipomoea triloba]	-	-	-	-	-	-	-	LBD
Iba_chr02bCG6110	-1.08428	0	down	-1.09098	0	down	-1.16837	0	down	-0.00669999	0.128121	not_significant	-0.0840901	0.00489717	not_significant	-0.0773901	3.53916e-12	not_significant	RBCS-3	BAR91105.1 ribulose 1,5-bisphosphate carboxylase/oxygenase small subunit (rbcS) [Ipomoea batatas]	Metabolism;Metabolism;Metabolism;Metabolism;Metabolism	Global and overview maps;Global and overview maps;Global and overview maps;Carbohydrate metabolism;Energy metabolism	ko01100//Metabolic pathways;ko01110//Biosynthesis of secondary metabolites;ko01200//Carbon metabolism;ko00630//Glyoxylate and dicarboxylate metabolism;ko00710//Carbon fixation in photosynthetic organisms	K01602;K01602;K01602;K01602;K01602	-	-	-	--
Iba_chr02bCG6230	1.02681	1.45661e-07	up	1.07671	1.1898e-10	up	0.987276	1.4418e-06	not_significant	0.049901	0.659686	not_significant	-0.0395354	0.995483	not_significant	-0.0894364	0.396383	not_significant	At5g16150	XP_031109537.1 plastidic glucose transporter 4 isoform X1 [Ipomoea triloba]	-	-	-	-	GO:0005575//cellular_component;GO:0005622//intracellular anatomical structure;GO:0005737//cytoplasm;GO:0005887//integral component of plasma membrane;GO:0009507//chloroplast;GO:0009526//plastid envelope;GO:0009528//plastid inner membrane;GO:0009536//plastid;GO:0009706//chloroplast inner membrane;GO:0009941//chloroplast envelope;GO:0016020//membrane;GO:0016021//integral component of membrane;GO:00…	GO:0003674//molecular_function;GO:0005215//transporter activity;GO:0005351//carbohydrate:proton symporter activity;GO:0005355//glucose transmembrane transporter activity;GO:0005402//carbohydrate:cation symporter activity;GO:0008028//monocarboxylic acid transmembrane transporter activity;GO:0008324//cation transmembrane transporter activity;GO:0015075//ion transmembrane transporter activity;GO:001…	GO:0006810//transport;GO:0006811//ion transport;GO:0006812//cation transport;GO:0006817//phosphate ion transport;GO:0006855//xenobiotic transmembrane transport;GO:0008150//biological_process;GO:0008643//carbohydrate transport;GO:0008645//hexose transmembrane transport;GO:0015718//monocarboxylic acid transport;GO:0015749//monosaccharide transmembrane transport;GO:0034219//carbohydrate transmembran…	--
Iba_chr02bCG6350	1.5508	3.57515e-05	up	1.26687	0.00107887	up	1.38084	0.00138539	up	-0.283928	0.863262	not_significant	-0.169958	0.995483	not_significant	0.11397	0.995769	not_significant	DTX14	XP_031110390.1 protein DETOXIFICATION 14-like [Ipomoea triloba]	-	-	-	-	GO:0016020//membrane	GO:0003674//molecular_function;GO:0015297//antiporter activity;GO:0042910//xenobiotic transmembrane transporter activity	GO:0006855//xenobiotic transmembrane transport;GO:0030436//asexual sporulation;GO:0055085//transmembrane transport	--
Iba_chr02bCG6650	1.51017	0.344909	not_significant	2.07454	0.0375638	up	1.27999	0.590111	not_significant	0.564372	0.703984	not_significant	-0.23018	0.995483	not_significant	-0.794552	0.716359	not_significant	At4g37920	XP_031107386.1 uncharacterized protein At4g37920 [Ipomoea triloba]	-	-	-	-	-	-	GO:0032418//lysosome localization	--
[truncated: 7,191 more rows]

## Sheet: Table S4
Table S4. The GO enrichment analysis of upregulated and downregulated differentially expressed genes.
[truncated: 3,697 more rows]

[truncated: 3 more sheets: Table S5, Table S6, Table S7]
